# Supplementary material for: The regenerative response of cardiac interstitial cells
Source: J Mol Cell Biol. 2022 Oct 22;14(10):mjac059. doi: 10.1093/jmcb/mjac059 (PMC10068904; doi:10.1093/jmcb/mjac059)
Supplement: mjac059_Supplemental_Files [file mjac059_supplemental_files.zip]

Archive with 3 entries (3 files):
- Supplemental files.pdf
- Supplemental_Table_1.xlsx
- Supplemental_Table_2.xlsx
