# Supplementary material for: The regenerative response of cardiac interstitial cells
Source: J Mol Cell Biol. 2022 Oct 22;14(10):mjac059. doi: 10.1093/jmcb/mjac059 (PMC10068904; doi:10.1093/jmcb/mjac059)
Supplement: mjac059_Supplemental_Files [file mjac059_supplemental_files.zip › Supplemental_Table_1.xlsx]

## Sheet: Supplemental Data 1 - Graph Bas
		ENDOTHELIAL												MYELOID									EPDCs						ERYTHROCYTES						LYMPHOID			CARDIOMYOCYTES			NEUTROPHILS			THROMBOCYTES
FeatureID	FeatureName	Endothelial Cluster 1 Average	Endothelial Cluster 1 Log2 Fold Change	Endothelial Cluster 1 P-Value	Endothelial Cluster 2 Average	Endothelial Cluster 2 Log2 Fold Change	Endothelial Cluster 2 P-Value	Endothelial Cluster 3 Average	Endothelial Cluster 3 Log2 Fold Change	Endothelial Cluster 3 P-Value	Endothelial Cluster 4 Average	Endothelial Cluster 4 Log2 Fold Change	Endothelial Cluster 4 P-Value	Macrophage Cluster 1 Average	Macrophage Cluster 1 Log2 Fold Change	Macrophage Cluster 1 P-Value	Myeloid cluster 2 Average	Myeloid cluster 2 Log2 Fold Change	Myeloid cluster 2 P-Value	Myeloid Cluster 3 Average	Myeloid Cluster 3 Log2 Fold Change	Myeloid Cluster 3 P-Value	EPDC cluster 1 Average	EPDC cluster Log2 Fold Change	EPDC cluster P-Value	EPDC cluster 2 Average	EPDC cluster 2 Log2 Fold Change	EPDC cluster 2 P-Value	Erythrocyte Cluster 1 Average	Erythrocyte Cluster 1 Log2 Fold Change	Erythrocyte Cluster 1 P-Value	Erythrocyte Cluster 2 Average	Erythrocyte Cluster 2 Log2 Fold Change	Erythrocyte Cluster 2 P-Value	Lymphoid Average	Lymphoid Log2 Fold Change	Lymphoid P-Value	Cardiomyocytes Average	Cardiomyocytes Log2 Fold Change	Cardiomyocytes P-Value	Neutrophils Average	Neutrophils Log2 Fold Change	Neutrophils P-Value	Thrombocytes Average	Thrombocytes Log2 Fold Change	Thrombocytes P-Value
ENSDARG00000077504	si:ch211-103n10.5	0.0986208	-5.6626	1.16e-13	0.0412256	-6.76764	4.17e-05	1.07229	-2.19852	0.00238531	0.105253	-5.49022	1.26e-05	0.273479	-4.30607	2.45e-18	0.0943721	-5.66894	1.59e-08	0.614437	-3.00371	5.59e-05	0.0994088	-5.70073	6.97e-20	0.331798	-3.91234	2.74e-08	24.2903	4.60123	3.9e-64	13.6069	1.68646	0.00209962	0.541043	-3.11924	0.210913	0.565808	-3.04687	0.549855	0.494717	-3.23839	0.555555	0.883796	-2.38866	1
ENSDARG00000096667	hemgn	0.0131494	-6.31481	1.04e-14	0.00274837	-7.61171	1.99e-05	0.176923	-2.64091	0.000224328	0.0175422	-5.77913	7.88e-06	0.0685227	-4.13542	3.39e-17	0.0308854	-5.07137	2.68e-07	0.260552	-2.06822	0.00518172	0.0238253	-5.56809	1.27e-18	0.0886309	-3.64539	1.7e-07	5.2081	4.2762	1.3e-55	3.88085	2.0899	5.81e-05	0.0888857	-3.51871	0.130405	0.0590408	-4.05001	0.239737	0.0656258	-3.90535	0.336258	0.164776	-2.55464	1
ENSDARG00000011166	cahz	0.0767051	-5.72712	3.85e-14	0.043974	-6.38638	6.09e-05	0.502078	-3.00938	2.04e-05	0.0767471	-5.6415	5.49e-06	0.252677	-4.12449	9.21e-18	0.0806453	-5.5976	1.28e-08	0.487401	-3.04381	3.22e-05	0.0657248	-5.99865	1.11e-21	0.273847	-3.89447	1.82e-08	18.6741	4.18542	2.76e-54	16.2161	2.33045	3.4e-06	0.282116	-3.7572	0.0910603	0.398525	-3.25411	0.440406	0.191829	-4.29023	0.240725	0.629143	-2.57585	1
ENSDARG00000079078	si:ch211-5k11.8	6.67115	-5.65063	2.15e-15	3.71031	-6.41994	3.05e-06	34.6948	-3.25037	1.01e-06	9.15922	-5.12816	2.08e-06	18.7134	-4.2646	1.61e-19	5.64174	-5.8453	1.49e-10	23.0582	-3.83529	4.86e-08	5.65234	-5.93587	2.8e-23	24.2974	-3.77422	6.15e-09	1504.27	4.12532	4.2e-53	1409.51	2.44798	7.13e-07	31.2221	-3.33147	0.0414077	33.9829	-3.2034	0.143357	15.4069	-4.34557	0.0391871	41.7032	-2.90487	1
ENSDARG00000095304	si:ch211-207c6.2	0.00547893	-5.03586	2.67e-09	0	-6.21933	0.00141089	0.0203222	-3.30556	3.67e-05	0.0131566	-3.74604	0.00524725	0.0116244	-4.2428	1.04e-14	0.00514757	-4.92708	9.78e-06	0.0583326	-1.80554	0.0265659	0.0041078	-5.49787	2.93e-14	0.0170444	-3.55655	3.73e-06	1.01063	4.4044	6.55e-53	0.651745	1.88106	0.000454927	0.0231876	-2.90266	0.320649	0.0196803	-3.0348	0.619522	0.0201925	-2.99719	0.695441	0.074898	-1.16008	1
ENSDARG00000097238	hbba1	3.16463	-5.76386	7.83e-16	1.8689	-6.44564	3.89e-05	17.0718	-3.31135	6.19e-07	4.13776	-5.31173	1.1e-06	9.75591	-4.24144	1.87e-19	3.02334	-5.78224	1.88e-10	11.6808	-3.85385	4.03e-08	2.75798	-6.00842	9.93e-24	11.6118	-3.87741	2.65e-09	764.67	4.0692	6.35e-52	755.384	2.52614	2.35e-07	15.3579	-3.39241	0.0368017	15.8279	-3.34318	0.114985	8.45058	-4.24893	0.0439453	18.5148	-3.11326	1
ENSDARG00000042090	si:ch73-55i23.1	0.00767051	-4.71402	5.03e-09	0	-6.31362	0.000884944	0.0370581	-2.56124	0.000812036	0.00219277	-5.65124	0.000101505	0.00795352	-4.85649	1.52e-17	0.0102951	-4.21217	4.85e-05	0.00259256	-5.86902	2.46e-09	0.00246468	-6.17866	2.98e-16	0.0204533	-3.4016	4.9e-06	1.05631	4.26101	2.23e-51	0.861397	2.24444	1.21e-05	0.0463752	-2.10018	0.58424	0.0344405	-2.44923	0.830045	0.0151444	-3.41424	0.530456	0.0599184	-1.51829	1
ENSDARG00000038643	alas2	0.0175326	-6.12673	1.89e-14	0.0164903	-6.003	0.000195812	0.184095	-2.78503	9.27e-05	0.0263133	-5.4475	1.66e-05	0.0972777	-3.8293	1.16e-15	0.0274537	-5.43158	5.73e-08	0.11148	-3.49974	3.45e-06	0.0156096	-6.35392	9.04e-22	0.0738591	-4.10686	7.72e-09	5.80571	4.09186	2.23e-51	5.42361	2.43321	1.1e-06	0.0888857	-3.71831	0.100429	0.182042	-2.69903	0.667174	0.0908665	-3.66362	0.394047	0.149796	-2.87968	1
ENSDARG00000089087	hbba1	8.6348	-5.75313	8.19e-16	5.2439	-6.39563	3.05e-06	46.8976	-3.29043	7.11e-07	11.7291	-5.24607	1.3e-06	26.4907	-4.23742	1.91e-19	7.44853	-5.91915	9.29e-11	30.3654	-3.91307	2.69e-08	7.49263	-6.00392	1.01e-23	33.2855	-3.79476	4.88e-09	2055.04	4.02543	6.18e-51	2099.05	2.57311	1.27e-07	40.1106	-3.44485	0.03352	44.8169	-3.27886	0.126416	23.5445	-4.20827	0.0465085	51.8594	-3.06514	1
ENSDARG00000092945	si:ch211-250g4.3	0.0525978	-5.25534	3.31e-12	0.00274837	-8.46851	4.77e-06	0.262993	-2.9325	5.09e-05	0.0350844	-5.71822	8.88e-06	0.107678	-4.34673	2.91e-18	0.101236	-4.26719	7.41e-06	0.0803694	-4.6284	7.76e-09	0.0295762	-6.12349	5.41e-21	0.147718	-3.77332	8.87e-08	9.18455	4.10926	6.18e-51	8.47952	2.41717	1.7e-06	0.262793	-2.84994	0.282762	0.270604	-2.79738	0.654865	0.287744	-2.70899	0.754941	0.629143	-1.56844	1
ENSDARG00000012881	slc4a1a	0.00876629	-6.31486	5.62e-14	0.0137419	-5.49539	0.000848515	0.109979	-2.79243	0.000131254	0.0131566	-5.61108	2.15e-05	0.0434385	-4.25642	3.19e-17	0.0171586	-5.32981	2.11e-07	0.209997	-1.84268	0.0156631	0.00985873	-6.24557	5.58e-20	0.038634	-4.29324	5.95e-09	3.52022	4.12501	8.78e-51	3.04679	2.30822	7.25e-06	0.0425106	-3.98913	0.0843287	0.0787211	-3.13098	0.521904	0.0504814	-3.72255	0.406885	0.0599184	-3.28784	1
ENSDARG00000029019	epb41b	0.0109579	-5.2009	6.99e-11	0	-7.25874	0.000130256	0.0609666	-2.80893	0.000163132	0.00438555	-6.01138	1.95e-05	0.0201897	-4.51876	1.17e-17	0.00686343	-5.6453	2.11e-07	0.130924	-1.69312	0.0305822	0.013145	-5.03282	5.92e-15	0.0272711	-3.95446	9.76e-08	1.98977	4.12315	5.13e-50	1.63164	2.21425	1.33e-05	0.0541043	-2.84197	0.298885	0.0836411	-2.22322	0.936512	0.0403851	-3.18868	0.58338	0.149796	-1.32512	1
ENSDARG00000097011	hbaa1	6.0082	-6.05006	1.58e-16	3.82299	-6.62468	2.02e-06	39.0473	-3.32835	5.82e-07	8.45314	-5.49208	6.22e-07	23.0652	-4.21022	3.33e-19	5.45128	-6.14289	3.54e-11	25.4991	-3.93847	2.45e-08	5.60551	-6.19617	1.34e-24	25.9745	-3.92668	1.98e-09	1737.87	3.96588	3e-49	1882.52	2.66153	4.06e-08	33.3669	-3.48379	0.0319698	33.6729	-3.46493	0.096185	16.0076	-4.53837	0.0301961	32.0713	-3.53182	1
ENSDARG00000096849	si:dkey-16p21.8	0.061364	-3.98823	9.38e-09	0.0357289	-4.61531	0.00301304	0.175727	-2.4608	0.000526513	0.0964821	-3.26437	0.00604656	0.0624046	-4.08134	4.82e-17	0.0223061	-5.32517	9.08e-08	0.0790731	-3.60282	1.87e-06	0.0492936	-4.35177	6.73e-14	0.257939	-1.90461	0.00485803	4.31786	3.93049	9.58e-48	3.8535	2.30257	5.06e-06	0.104344	-3.10808	0.200406	0.196803	-2.20121	0.894433	0.0403851	-4.3561	0.23011	0.104857	-2.95281	1
ENSDARG00000069735	hbaa2	0.391196	-5.97594	2.05e-14	0.283083	-6.35587	0.000100299	3.90186	-2.63205	9.86e-05	0.414434	-5.8242	5.62e-06	1.94188	-3.7636	1.13e-15	0.358614	-6.05126	3.87e-09	3.21607	-2.90604	3.25e-05	0.24236	-6.71269	3.05e-24	0.98403	-4.63951	3.04e-10	106.966	3.92422	1.35e-45	114.274	2.6222	1.43e-07	1.8666	-3.63001	0.130275	1.43666	-4.0006	0.287249	0.585584	-5.28846	0.131166	2.14208	-3.41536	1
ENSDARG00000034852	nt5c2l1	0.0131494	-4.82676	8.16e-10	0.00549675	-5.54097	0.00151899	0.0693345	-2.49033	0.000947112	0.0087711	-5.14154	0.000143835	0.0269196	-3.97708	7.76e-15	0.0428964	-3.12672	0.00123594	0.0181479	-4.35623	2.19e-07	0.0320409	-3.65712	5.86e-10	0.0431792	-3.17479	1.09e-05	1.73912	3.87829	2.3e-43	1.70229	2.45012	1.04e-06	0.0463752	-2.91665	0.292264	0.0885612	-2.01223	1	0.121155	-1.57643	1	0.074898	-2.06908	1
ENSDARG00000017299	fabp11a	63.3189	2.37165	4.1e-11	62.9186	2.06286	0.00151621	53.4019	1.98332	5.58e-07	58.4287	1.97981	0.000371891	1.40655	-3.79524	6.01e-17	19.1661	0.210168	1	1.81479	-3.30083	1.24e-06	3.05045	-2.60021	1.59e-07	2.20214	-3.03358	1.05e-06	0.0765534	-7.99956	7.35e-43	0.0478554	-8.44381	1.1e-09	0.347814	-5.60939	0.00550442	0.70849	-4.58214	0.127246	0.81275	-4.38445	0.203503	17.7658	0.0706983	1
ENSDARG00000036840	krt15	10.5349	-0.356096	0.79366	8.30559	-0.692643	1	27.3895	1.19137	0.0147901	28.9358	1.20831	0.0987636	0.633835	-4.61607	1.63e-21	0.048044	-8.13794	1.53e-13	0.213886	-6.05127	2.18e-13	30.406	1.47284	3.25e-05	57.301	2.6441	8.34e-14	0.0537108	-8.16936	7.35e-43	0.00683649	-10.5667	1.07e-10	0.293709	-5.51368	0.00778352	0.836411	-4.00694	0.233526	0.0504814	-7.92942	0.00728341	3.26555	-2.03852	1
ENSDARG00000025254	s100a10b	45.2998	1.09094	0.0181075	51.6777	1.20712	0.241756	35.247	0.658171	0.333185	33.4902	0.546419	0.645294	11.0731	-1.21122	0.00321958	15.1064	-0.660114	0.629408	17.7992	-0.420213	0.73294	54.458	1.49983	1.4e-05	30.1845	0.408481	0.578119	0.121004	-7.82757	8.04e-43	0.0364613	-9.30026	1.56e-10	0.475345	-5.64741	0.00433379	1.21526	-4.29199	0.156845	21.5909	-0.121776	1	7.80437	-1.60567	1
ENSDARG00000058358	krt8	36.2453	1.31843	0.00207046	32.7881	1.04706	0.402703	37.8136	1.37588	0.0020674	38.6981	1.32632	0.049292	10.8413	-0.687632	0.130814	9.46467	-0.832439	0.454869	7.67009	-1.15954	0.0933372	21.1938	0.423819	0.393195	22.035	0.469228	0.488873	0.0876659	-7.78172	1.83e-42	0.0250671	-9.29477	1.56e-10	1.63472	-3.36286	0.123655	0.585488	-4.83176	0.0836164	7.70346	-1.11265	1	8.46347	-0.979247	1
ENSDARG00000028618	krt18b	1.2481	-2.49195	3.75e-05	0.329805	-4.34471	0.00361737	0.7053	-3.31467	2.14e-06	1.00429	-2.7523	0.0196939	17.4323	1.95648	2.76e-11	17.3902	1.56397	0.00198652	12.2071	1.00837	0.0460473	8.002	0.339654	0.530096	5.63374	-0.228891	0.969043	0.0277815	-8.08494	2.14e-42	0.013673	-8.73902	9.12e-10	1.97867	-1.7473	0.691939	0.349325	-4.2349	0.18114	11.5855	0.845702	0.89746	0.704041	-3.20939	1
ENSDARG00000025428	socs3a	32.2095	1.5278	0.000199753	44.1169	1.88954	0.00587981	37.8614	1.80361	1.01e-05	34.6546	1.52581	0.0159731	2.093	-2.84394	2.96e-11	2.30954	-2.56255	0.00123949	1.5322	-3.18342	2.51e-06	17.1205	0.457936	0.34785	15.1718	0.243894	0.831289	0.064206	-7.8906	3.66e-42	0.0159518	-9.54291	1.56e-10	0.776784	-4.09716	0.0511646	3.56213	-1.89326	1	3.45293	-1.93795	1	14.0808	0.0962454	1
ENSDARG00000009978	icn	37.5263	0.369884	0.626864	30.9467	0.0550085	1	27.9323	-0.100436	1	26.6027	-0.171463	1	23.6568	-0.385468	0.498262	23.8161	-0.340388	1	25.5523	-0.23754	0.991397	78.9273	1.76124	1.12e-07	57.8271	1.08817	0.0188273	0.169158	-7.69608	5.29e-42	0.0683649	-8.78335	3.2e-10	5.80462	-2.39158	0.172212	1.4219	-4.41626	0.139177	38.0781	0.356678	1	12.0136	-1.33354	1
ENSDARG00000077777	tmsb4x	71.2853	0.123224	1	52.942	-0.329846	1	62.8159	-0.0765958	1	67.5177	0.0336063	1	95.1682	0.653573	0.0829256	129.858	1.06149	0.0751037	108.312	0.791155	0.146724	70.8563	0.117963	0.918678	57.651	-0.210952	0.990089	0.421661	-7.52849	2.31e-41	0.157239	-8.75539	2.53e-10	76.1557	0.209011	1	7.81307	-3.10741	0.144729	119.227	0.871024	0.86483	343.767	2.40149	0.332363
ENSDARG00000069734	hbba2	0.783487	-6.24519	1.5e-15	0.632126	-6.47349	6.15e-05	7.41999	-2.97816	9.66e-06	1.06788	-5.73213	5.52e-06	3.99328	-3.99548	2.71e-17	0.84077	-6.09485	2.1e-09	5.75548	-3.33949	2.07e-06	0.663821	-6.53078	6.05e-24	2.09192	-4.82185	5.78e-12	246.212	3.68818	9.16e-41	328.505	2.95411	1.29e-09	4.25492	-3.71201	0.0254909	3.262	-4.08931	0.247929	1.43367	-5.27288	0.119639	6.74082	-3.03692	1
ENSDARG00000037870	actb2	62.9946	-0.430599	0.677662	63.809	-0.39355	1	79.3091	-0.0711192	1	76.7361	-0.119572	1	187.607	1.56261	2.4e-07	150.3	0.926908	0.148673	111.94	0.472222	0.488729	57.2767	-0.592361	0.294323	66.9209	-0.336	0.815966	0.662433	-7.2085	1.05e-40	0.268902	-8.3211	7.28e-10	96.3714	0.217601	1	12.123	-2.80446	0.218057	177.624	1.1243	0.609297	159.158	0.928174	1
ENSDARG00000044975	krt94	49.1219	1.37831	0.00119711	43.8393	1.07781	0.376263	75.0415	2.15259	2.25e-08	76.6747	2.00963	0.000265368	1.04191	-4.60297	6.13e-22	0.0943721	-7.89202	1.5e-13	0.610548	-5.24588	2.03e-11	27.155	0.385207	0.451982	33.8706	0.731138	0.186071	0.133968	-7.56364	1.39e-40	0.0273459	-9.56974	1.56e-10	0.33622	-6.02479	0.0026269	0.565808	-5.27137	0.055309	0.116107	-7.50736	0.00865771	9.36225	-1.22507	1
ENSDARG00000003216	anxa2a	30.2963	0.96252	0.049619	32.7057	1.00549	0.463604	17.8752	0.0939677	1	15.6893	-0.107861	1	5.03336	-1.91777	3.03e-06	10.2694	-0.746979	0.54407	7.76861	-1.1768	0.0911956	54.8022	2.21317	2.72e-12	27.5915	0.800021	0.131433	0.104335	-7.56708	1.77e-40	0.0546919	-8.27085	1.35e-09	0.324626	-5.71934	0.00439633	2.03199	-3.07785	0.471084	9.06645	-0.910914	1	4.49388	-1.92766	1
ENSDARG00000020007	col1a2	4.43355	-1.24407	0.0634784	1.74522	-2.55721	0.186648	2.24979	-2.2419	0.000775156	3.11593	-1.72366	0.133955	0.282044	-5.37955	2.8e-24	0.0326013	-8.26659	3.18e-13	0.641659	-4.05952	1.44e-07	57.0952	3.92966	9.45e-42	28.5028	1.7859	1.03e-05	0.0463024	-7.9733	3.31e-40	0.00455766	-10.5743	1.56e-10	0.81543	-3.64298	0.118515	0.521527	-4.2762	0.217503	0.0403851	-7.81149	0.0117115	1.30322	-2.94751	1
ENSDARG00000070266	spock3	38.9289	2.30212	2.06e-10	39.9971	2.06446	0.00151563	42.8284	2.45697	4.38e-11	49.162	2.47282	1.11e-06	0.604468	-4.36411	2.15e-20	0.0806453	-7.09237	9.05e-12	0.400551	-4.8296	4.36e-10	0.314658	-5.24514	6.15e-19	0.182943	-5.97392	2.84e-15	0.0635887	-7.60965	3.81e-40	0.0205095	-8.92643	5.32e-10	0.324626	-5.0525	0.0137063	0.639609	-4.07318	0.21324	0.196877	-5.74825	0.0578517	1.21335	-3.13871	1
ENSDARG00000019353	sparc	5.1491	-1.22243	0.0650669	2.81434	-2.06008	0.189597	3.34479	-1.85707	0.00539591	4.58948	-1.3546	0.271438	0.334048	-5.3307	1.63e-24	0.0446123	-8.02859	3.71e-13	0.628696	-4.28492	2.49e-08	62.6547	3.7533	1.67e-38	34.5672	1.89667	1.3e-06	0.0605018	-7.78674	3.81e-40	0.0250671	-8.76923	1.1e-09	0.707221	-4.04306	0.0656474	1.21034	-3.26281	0.443716	0.0504814	-7.71699	0.0102441	2.72629	-2.08526	1
ENSDARG00000103720	zgc:162730	6.0608	-0.257614	0.934994	10.136	0.524784	1	6.91911	-0.0498343	1	6.63533	-0.112261	1	10.2001	0.634387	0.0984114	12.639	0.889716	0.18043	7.76472	0.13035	1	9.55557	0.486185	0.306997	10.1482	0.563719	0.36374	0.0432156	-7.5897	3.93e-40	0.013673	-8.87038	5.76e-10	5.92056	-0.280251	1	1.76138	-2.04289	0.94695	17.7038	1.34592	0.401723	6.20155	-0.221686	1
ENSDARG00000009087	cd74a	0.547893	-5.20628	1.16e-12	0.288579	-6.04497	0.000124604	0.411225	-5.60878	2.04e-12	1.74764	-3.46575	0.00339117	78.9962	3.43474	1.37e-34	46.3522	1.45498	0.0061917	33.3753	0.942918	0.0741967	1.03681	-4.3286	4.76e-15	1.22833	-4.03388	1.3e-09	0.101248	-7.74947	4.19e-40	0.0250671	-9.46901	2.53e-10	18.0554	-0.0431604	1	2.30751	-3.03386	0.533393	10.5708	-0.827828	1	0.584204	-4.98068	1
ENSDARG00000070702	s100v2	3.68732	1.03359	0.0295696	3.67458	0.946398	0.538795	3.24318	0.806026	0.180812	3.35933	0.81914	0.361294	0.0887124	-4.69542	2.41e-21	0.0171586	-6.78641	8.21e-11	0.0985173	-4.40622	7.26e-09	6.54702	2.26611	5.71e-13	3.72591	1.04626	0.0271649	0.00740839	-8.17875	5.4e-40	0	-9.81708	8.28e-10	0.0656981	-4.86047	0.0175841	0.0344405	-5.67641	0.0350102	0.0151444	-6.63908	0.0247101	0.734	-1.41861	1
ENSDARG00000038025	cbx7a	5.4603	1.02927	0.0332706	12.6315	2.29591	0.000198292	7.56822	1.58996	0.000243472	6.50157	1.23721	0.0865854	0.459469	-2.87477	1.05e-10	0.28998	-3.39903	0.000157133	0.269626	-3.53102	1.98e-06	4.28526	0.646439	0.149336	4.42586	0.670838	0.252417	0.0123473	-8.05667	8.14e-40	0.00455766	-8.80192	2.18e-09	1.15165	-1.36331	0.913591	0.915132	-1.69108	1	0.555295	-2.40956	0.840222	10.8153	1.89664	0.548546
ENSDARG00000093549	selenop	2.90274	-0.598816	0.474029	2.20969	-0.974966	1	3.27307	-0.411208	0.846503	4.4009	0.0457193	1	3.05171	-0.556881	0.25887	12.6544	1.74602	0.000291391	1.23147	-1.87135	0.00443226	9.7281	1.45672	3.18e-05	12.1152	1.7735	6.22e-06	0.0240773	-7.67426	8.53e-40	0.00455766	-9.34947	4.67e-10	0.119802	-5.148	0.0113257	1.14638	-1.91638	1	0.191829	-4.47007	0.182034	2.26192	-0.930506	1
ENSDARG00000035809	col1a1b	4.28014	-0.977551	0.17281	1.66002	-2.32177	0.273281	1.69033	-2.35005	0.000422635	2.92955	-1.50337	0.214303	0.228205	-5.37844	2.8e-24	0.0291696	-8.1126	6.55e-13	0.431661	-4.32521	2.97e-08	46.1372	3.92524	1.04e-41	22.3554	1.72754	2.37e-05	0.038894	-7.91522	8.53e-40	0.0159518	-8.85322	1.47e-09	0.575825	-3.83648	0.0937433	0.250923	-5.01186	0.108022	0.0403851	-7.50549	0.0157551	0.823878	-3.29389	1
ENSDARG00000018404	krt18a.1	17.7594	2.39355	3.66e-11	14.4427	1.75121	0.0169579	9.80127	1.22676	0.0108085	9.52102	1.10743	0.151047	0.203121	-4.74389	2.19e-21	0.229925	-4.40346	2.08e-06	0.452402	-3.45444	2.94e-06	8.61817	1.06802	0.00568959	2.968	-0.690641	0.39474	0.0234599	-7.83123	8.53e-40	0.0159518	-8.0546	5.24e-09	0.216417	-4.43476	0.0365508	0.108241	-5.39042	0.0572903	0.277647	-4.06802	0.279106	4.20927	-0.155694	1
ENSDARG00000074378	junba	15.6347	0.703539	0.205853	22.9462	1.24497	0.21057	19.6504	1.07933	0.0317872	15.5007	0.647774	0.530921	9.13432	-0.174321	0.884562	10.1184	-0.00233141	1	8.70841	-0.234208	0.996065	13.7488	0.511085	0.27418	11.4163	0.189651	0.911951	0.0703797	-7.39764	1.47e-39	0.0387401	-8.01157	2.18e-09	6.75918	-0.599021	1	1.07257	-3.26379	0.394914	10.7677	0.0848283	1	14.6051	0.513543	1
ENSDARG00000039034	marcksl1a	8.62822	0.676584	0.230865	8.05549	0.523702	1	6.71828	0.265081	0.906581	8.59129	0.629523	0.549936	7.67454	0.532019	0.190019	10.4513	0.952168	0.132958	6.26363	0.152589	0.988778	6.33505	0.179835	0.808567	5.45535	-0.0636232	1	0.0376593	-7.4548	1.5e-39	0.00683649	-9.34745	2.53e-10	4.18922	-0.451931	1	0.280444	-4.34799	0.146004	7.96596	0.49399	1	2.3518	-1.28876	1
ENSDARG00000007241	mycb	9.3887	1.4153	0.00108322	17.804	2.32967	0.00017866	13.1616	2.02309	4.97e-07	10.4705	1.484	0.0249525	0.224534	-4.39566	5.33e-19	0.135553	-4.95829	2.66e-07	0.238516	-4.17705	6.28e-08	4.40439	0.145082	0.87641	5.13946	0.386585	0.624089	0.018521	-7.96119	2.46e-39	0	-10.8535	2.16e-10	0.579689	-2.82442	0.278468	1.48586	-1.45972	1	0.116107	-5.08992	0.131832	3.40037	-0.261611	1
ENSDARG00000076532	si:ch211-222l21.1	16.5727	1.61058	6.39e-05	18.4746	1.62842	0.033475	11.7367	0.98312	0.0647112	12.0449	0.969672	0.237787	1.15387	-2.67509	2.63e-10	0.458134	-3.8775	1.44e-05	5.63493	-0.19795	1	11.2053	0.958597	0.0146486	3.70886	-0.842137	0.251457	0.0425982	-7.45208	4.54e-39	0.0159518	-8.51975	1.29e-09	9.33686	0.557746	0.89978	0.255843	-4.65068	0.114458	2.51397	-1.36842	1	47.6501	2.93738	0.0759724
ENSDARG00000091234	si:ch73-335l21.4	15.2139	1.35695	0.00203578	40.5303	2.87114	3.64e-07	21.3395	1.96134	1.46e-06	12.5273	0.947981	0.266845	3.14715	-1.23648	0.00366079	3.38024	-1.04029	0.31173	2.68978	-1.39501	0.0457401	4.28772	-0.722174	0.201498	1.484	-2.28481	0.000266044	0.0364246	-7.75132	4.9e-39	0.0319036	-7.68929	1.47e-08	0.81543	-3.07873	0.211235	2.66668	-1.36034	1	5.23997	-0.376273	1	9.73674	0.514585	1
ENSDARG00000031683	fosab	51.5447	1.34291	0.0018078	72.5571	1.76836	0.0137453	76.721	2.0619	1.36e-07	64.4083	1.6042	0.00918273	5.81158	-2.17466	1.6e-07	9.66542	-1.30344	0.145594	5.08012	-2.26906	0.000585604	23.1647	0.00844749	1	22.9747	-0.0053022	1	0.170393	-7.31567	5.98e-39	0.0774802	-8.23863	1.43e-09	4.75345	-2.30962	0.202998	6.58797	-1.83187	0.644499	3.71038	-2.66235	0.713855	35.7563	0.619022	1
ENSDARG00000044612	c1qb	0.0383525	-6.65904	1.85e-16	0.00274837	-9.42525	3.64e-07	0.0215176	-7.44481	1.83e-16	0.232434	-4.01807	0.000701355	11.5656	2.41585	7.36e-17	17.7231	2.6573	3.44e-10	9.97358	1.66932	0.000128697	0.0788698	-5.68874	4.09e-20	0.149991	-4.71277	8.72e-11	0.0179036	-7.86064	5.98e-39	0.0159518	-7.70541	1.68e-08	0.0966149	-5.2188	0.013774	0.260764	-3.8086	0.292312	2.77647	-0.400934	1	0.0149796	-6.95448	1
ENSDARG00000031952	mb	157.279	2.20658	1.54e-09	184.441	2.20958	0.00038615	156.695	2.15819	2.19e-08	165.752	2.07384	0.000141202	2.0465	-4.68824	2.31e-22	0.336308	-7.13523	4.94e-12	1.48813	-5.02	8.19e-12	2.51973	-4.32247	1.5e-15	1.70217	-4.8414	1.1e-12	0.339551	-7.28377	6.19e-39	0.152682	-8.24075	1.35e-09	0.807701	-5.82804	0.00381504	195.273	2.21613	0.00675281	0.282696	-7.31757	0.0110729	10.9351	-2.06128	1
ENSDARG00000012405	col1a1a	4.21001	-0.618364	0.474029	1.34945	-2.25536	0.302455	1.68076	-1.98711	0.00305176	2.46029	-1.38892	0.262889	0.205568	-5.1635	5.13e-23	0.0326013	-7.59626	6.02e-12	0.304626	-4.46259	1.35e-08	34.3642	3.74965	1.05e-37	17.9659	1.79165	9.26e-06	0.0327204	-7.79604	6.73e-39	0.0113941	-8.90406	1.55e-09	0.541043	-3.56101	0.129257	0.177122	-5.13872	0.0934479	0.00504814	-9.31133	0.00279056	0.734	-3.09304	1
ENSDARG00000071196	cavin2b	10.7431	1.96026	1.94e-07	9.9876	1.62946	0.0329179	9.96983	1.78564	1.22e-05	12.4111	2.02329	0.000224369	0.157235	-4.68866	1.62e-21	0.0137269	-7.89102	6.55e-13	0.110184	-5.06342	8.95e-11	3.79314	0.152141	0.860703	3.26571	-0.0901079	1	0.0209904	-7.56411	6.73e-39	0.00683649	-8.63168	1.47e-09	0.038646	-6.38648	0.00148433	0.688809	-2.34646	0.79119	0.0100963	-7.86897	0.00645915	9.22743	1.41333	0.853857
ENSDARG00000092035	si:ch211-156j16.1	1.68642	0.85913	0.101832	2.27291	1.25734	0.14944	1.3054	0.430325	0.678836	1.17971	0.256774	0.847413	0.0409912	-4.81775	5.61e-21	0.012011	-6.26464	2.73e-09	0.05574	-4.23202	4.99e-08	3.74221	2.56273	1.78e-16	1.73967	0.907541	0.0767621	0.00123473	-9.31386	6.8e-39	0.00455766	-7.25091	1.31e-07	0.0425106	-4.46417	0.0380074	0.373925	-1.4186	1	0.0706739	-3.74952	0.36244	1.33318	0.41927	1
ENSDARG00000090552	si:dkey-7j14.6	5.76822	0.951763	0.0514285	3.91918	0.290398	1	4.73268	0.612876	0.393929	5.1574	0.715691	0.459234	1.39921	-1.34822	0.00094435	2.03329	-0.697085	0.590269	1.24702	-1.43928	0.0311022	7.65612	1.536	7.62e-06	7.13365	1.31556	0.00228743	0.0203731	-7.5053	7.93e-39	0.00455766	-8.94617	9.12e-10	0.301438	-3.4386	0.112634	0.526447	-2.63156	0.637742	1.21155	-1.43022	1	2.42669	-0.42437	1
ENSDARG00000037895	ramp2	6.99112	2.03348	5.64e-08	9.64955	2.34253	0.000117215	6.73979	1.92763	1.46e-06	7.48613	1.95654	0.000467815	0.208015	-3.60202	5.04e-15	0.168154	-3.75293	2.91e-05	0.127035	-4.18475	3.08e-08	1.98982	-0.139873	0.974419	0.49656	-2.22357	0.000684963	0.0104952	-7.85103	8.67e-39	0.00227883	-8.95901	1.83e-09	0.332355	-2.72516	0.276719	0.123002	-4.11687	0.202155	0.232214	-3.22377	0.493797	1.84249	-0.245865	1
ENSDARG00000041065	hspb1	54.0299	1.12508	0.015049	118.032	2.29242	0.00018753	73.9991	1.66935	7.66e-05	53.4291	1.02986	0.1955	5.595	-2.48622	3.82e-09	2.10879	-3.77257	4.38e-06	4.32828	-2.75244	3.9e-05	42.9109	0.764193	0.0705802	35.7171	0.427398	0.555272	0.204348	-7.30002	1.03e-38	0.0432977	-9.29175	2.16e-10	0.432835	-6.00755	0.00301956	23.572	-0.222743	1	8.37486	-1.7306	0.756551	34.2434	0.308235	1
ENSDARG00000012066	dcn	1.46178	-1.32451	0.0430986	0.585404	-2.6063	0.163296	1.15239	-1.67109	0.0142907	1.5766	-1.17377	0.528604	0.116856	-5.12247	6.61e-23	0.00514757	-9.06601	6.2e-14	0.0725917	-5.66283	7.59e-12	19.3042	3.80726	1.79e-39	10.3187	1.86133	2.61e-06	0.0172862	-7.84053	1.3e-38	0.013673	-7.82907	1.47e-08	0.208688	-4.06767	0.0660323	0.0984013	-5.10338	0.0903577	0.00504814	-8.45884	0.00596448	0.584204	-2.56202	1
ENSDARG00000102640	pdia3	2.50716	-0.152198	1	2.45155	-0.179157	1	2.64428	-0.0681578	1	2.61379	-0.0839941	1	3.5644	0.448546	0.300944	3.43171	0.333384	0.840081	3.71384	0.467181	0.497329	4.58677	0.863696	0.0313487	5.53034	1.14117	0.0118828	0.0172862	-7.51099	1.3e-38	0.00683649	-8.30727	2.64e-09	1.7352	-0.685497	1	0.570728	-2.29106	0.802422	2.00411	-0.472992	1	1.49796	-0.893033	1
ENSDARG00000056379	si:ch73-86n18.1	10.8034	2.53819	1.95e-12	17.2103	3.02164	3.4e-08	8.08584	1.89915	3.79e-06	7.42473	1.6138	0.0103851	0.0911596	-5.08494	1.3e-22	0.0411806	-6.02754	3.55e-09	0.169813	-4.0532	1.35e-07	0.254684	-3.53272	1.49e-10	0.656778	-2.10258	0.00184442	0.0117299	-7.98322	1.54e-38	0	-10.2432	7.28e-10	0.0463752	-5.75663	0.00683499	0.0492007	-5.64305	0.0514137	0.00504814	-8.06534	0.00923552	0.868817	-1.60634	1
ENSDARG00000035715	marcksl1b	11.4696	0.875424	0.0862678	11.7658	0.848141	0.659532	8.73376	0.419011	0.685595	11.1196	0.771583	0.409636	16.0392	1.68961	2.06e-08	4.77351	-0.515902	0.794433	9.28396	0.513439	0.44071	1.06803	-2.80155	1.99e-08	0.757908	-3.25726	8.36e-07	0.0481545	-7.34495	1.63e-38	0.0273459	-7.88669	4.33e-09	1.14779	-2.57659	0.322278	0.108241	-5.92319	0.0259806	20.7176	1.68076	0.161166	3.23559	-1.07021	1
ENSDARG00000010008	vim	0.188475	-3.26058	1.87e-06	0.112683	-3.90877	0.0156491	0.147037	-3.60821	1.17e-06	0.184193	-3.22641	0.00847631	0.0599573	-5.02579	1.51e-21	0.0102951	-7.20648	1.48e-10	0.0868508	-4.35314	4.56e-08	7.23384	2.94481	1.5e-21	9.10853	3.20282	7.06e-21	0.00432156	-8.64724	1.63e-38	0	-9.58486	4.21e-09	0.019323	-6.214	0.00485982	0.0885612	-4.19528	0.236986	0	-8.40708	0.00985553	0.329551	-2.30833	1
ENSDARG00000026726	anxa1a	5.55235	0.072511	1	6.31027	0.258442	1	5.46547	0.0469798	1	4.93155	-0.110943	1	2.5543	-1.18593	0.00450831	3.0731	-0.823263	0.473022	4.10143	-0.396971	0.772768	15.111	1.91462	5.96e-09	13.9548	1.63028	5.88e-05	0.0358072	-7.42742	2.04e-38	0.013673	-8.4411	1.71e-09	0.382595	-3.81669	0.0771893	0.157442	-5.06321	0.0754772	5.18948	-0.0367463	1	1.85747	-1.52844	1
ENSDARG00000030053	eef1db	4.48834	0.436366	0.52691	4.94708	0.554349	1	5.20726	0.673942	0.319379	4.61579	0.454824	0.74556	5.42124	0.831634	0.0176159	5.54908	0.751866	0.299768	3.54014	0.0540407	1	2.98719	-0.218321	0.837328	3.20208	-0.103026	1	0.0240773	-7.35476	2.14e-38	0.0182306	-7.44506	1.13e-08	2.4231	-0.509623	1	2.44527	-0.494896	1	3.75581	0.13398	1	1.82751	-0.916696	1
ENSDARG00000090560	mfap5	0.235594	-3.6234	1.63e-07	0.181393	-3.91491	0.0151908	0.196049	-3.87773	2.17e-07	0.201735	-3.77878	0.00194188	0.0856533	-5.1964	1.21e-22	0.0102951	-7.8866	8.92e-12	0.0311107	-6.48099	1.83e-13	16.211	4.17918	3.81e-47	8.4813	1.98138	5.07e-07	0.0104952	-8.15695	2.14e-38	0.00455766	-8.67973	6.38e-09	0.104344	-4.67056	0.0362932	0.0344405	-6.12426	0.0374278	0.0100963	-7.50194	0.0200149	0.314572	-3.05312	1
ENSDARG00000039914	gapdhs	6.10024	0.560093	0.361869	8.3743	1.00634	0.458483	3.3687	-0.382328	0.87712	3.16856	-0.461855	0.947989	6.11932	0.62385	0.105158	6.31092	0.589824	0.491321	8.62415	1.12083	0.0203976	3.77753	-0.212812	0.849726	1.67376	-1.44276	0.021017	0.0308683	-7.33787	2.52e-38	0.0113941	-8.36382	1.71e-09	5.79689	0.437208	1	1.17098	-1.90025	1	14.049	1.76398	0.116028	16.4626	1.94121	0.705702
ENSDARG00000029544	id2b	12.8174	2.86092	4.13e-16	11.3535	2.22804	0.000451673	8.7493	1.98726	8.94e-07	8.12642	1.70822	0.00511778	0.293669	-3.43495	1.41e-13	0.166438	-4.10079	1.06e-05	0.142591	-4.35225	2.31e-08	0.414888	-2.86879	7.74e-08	0.387476	-2.92313	1.46e-05	0.0129647	-7.89342	2.56e-38	0.00455766	-8.70589	4.07e-09	0.038646	-6.04553	0.00439633	0.221403	-3.62494	0.345575	0.00504814	-8.11312	0.00864799	0.38947	-2.78359	1
ENSDARG00000043436	si:dkey-5n18.1	0.0295862	-6.51359	1.14e-15	0.00274837	-8.91734	2.07e-06	0.0119542	-7.72555	2.12e-16	0.0899037	-4.86114	8.86e-05	7.3307	2.13134	1.05e-12	16.0021	3.17957	3.26e-15	6.00048	1.39231	0.00301373	0.0197175	-7.13925	3.73e-25	0.0693139	-5.30768	3.77e-12	0.0104952	-8.08989	2.93e-38	0.0113941	-7.61254	4.49e-08	0.0656981	-5.24145	0.0164132	0.157442	-4.01148	0.269082	2.70075	0.0752908	1	0.0299592	-5.86155	1
ENSDARG00000019949	serpinh1b	7.18178	1.24729	0.0063111	11.5844	1.90292	0.00714096	7.04821	1.19897	0.0158796	6.05425	0.888642	0.319616	0.161518	-4.62001	4.78e-20	0.0188744	-7.44633	1.82e-11	0.184072	-4.29788	3.81e-08	7.11225	1.29611	0.000506449	7.30864	1.27132	0.00513697	0.0166689	-7.85677	3.06e-38	0	-10.6023	3.73e-10	0.038646	-6.35695	0.00305192	0.364085	-3.23026	0.479145	0.0201925	-7.10239	0.0243206	4.58376	0.423524	1
ENSDARG00000070155	tuba8l3	5.10637	2.04985	4.31e-08	7.23922	2.40236	6.38e-05	3.39261	1.26335	0.00730894	2.9734	0.978627	0.235798	0.0556747	-5.04099	8.13e-23	0.00857929	-7.33825	2.43e-11	0.493883	-1.74413	0.0171909	2.5378	0.813638	0.0497941	1.11584	-0.531455	0.568679	0.00679102	-7.97121	4.18e-38	0.00227883	-8.49409	6.07e-09	0.0231876	-5.90081	0.00424921	0.0885612	-4.1045	0.206877	0.0100963	-6.73125	0.0252551	4.88335	1.63909	0.726432
ENSDARG00000036080	cd81a	4.51026	0.529322	0.402026	3.36126	0.0504692	1	3.03637	-0.104458	1	4.14873	0.371131	0.850055	2.14133	-0.687844	0.131698	2.24263	-0.559908	0.73965	1.92498	-0.799748	0.303209	9.19901	1.90302	5.15e-09	6.67459	1.18741	0.00797284	0.0228425	-7.35381	4.59e-38	0.00683649	-8.54023	1.55e-09	0.660846	-2.32131	0.407213	0.72817	-2.1747	0.868157	1.04496	-1.65329	1	2.51657	-0.381151	1
ENSDARG00000104110	col4a2	1.80366	0.747939	0.177449	1.17081	0.0428582	1	1.26834	0.171528	1	2.67518	1.32402	0.0562149	0.0367086	-5.16868	6.61e-23	0.00514757	-7.45743	4.75e-11	0.0349996	-5.07897	3.3e-10	4.23104	2.53601	3.3e-16	2.2919	1.15155	0.0128323	0.00308683	-8.50571	5.29e-38	0.00227883	-8.0282	2.64e-08	0.0541043	-4.33425	0.0426296	0.0590408	-4.18625	0.203081	0	-7.85054	0.0109472	3.47527	1.61548	0.752043
ENSDARG00000101199	rbp4	2.89836	-1.84986	0.00314115	2.92702	-1.77919	0.33221	3.87915	-1.4094	0.0492329	3.2475	-1.63618	0.159873	0.340166	-5.08168	9.17e-23	0.0446123	-7.8069	1.67e-12	0.147776	-6.14688	2.97e-13	34.7298	2.41901	3.09e-14	57.1488	3.39646	1.48e-24	0.0629713	-7.5077	5.29e-38	0.0205095	-8.81063	1.36e-09	0.255063	-5.28018	0.0137424	0.378845	-4.70603	0.142826	0.0302888	-8.14746	0.0078064	2.50159	-1.98685	1
ENSDARG00000036628	cd74b	0.356131	-4.40014	2.4e-10	0.368282	-4.27087	0.0049024	0.349063	-4.41789	2.59e-09	0.725808	-3.30698	0.00465902	26.2197	2.97942	5.94e-26	21.256	1.80845	0.000175538	13.9946	1.14025	0.0198355	0.722152	-3.41833	2.43e-10	0.653369	-3.51668	2.03e-07	0.0493893	-7.35226	7.79e-38	0.0113941	-9.04569	7.28e-10	8.56008	0.313476	1	0.624848	-3.48804	0.358351	5.56305	-0.323536	1	0.179755	-5.17892	1
ENSDARG00000045141	aqp8a.1	72.1838	2.62793	1.08e-13	87.4176	2.59691	9.67e-06	57.6469	2.10221	8.51e-08	60.0118	1.99834	0.000350397	0.736619	-4.76004	1.96e-22	0.0566233	-8.26804	6.52e-14	0.436846	-5.38396	1.58e-11	0.771445	-4.62874	8.81e-17	0.205669	-6.48443	9.03e-17	0.133351	-7.22595	1.03e-37	0.0341824	-8.92618	5.35e-10	0.274386	-5.97031	0.00366036	0.595328	-4.85441	0.103687	0.0858183	-7.57845	0.0101653	9.30233	-0.889304	1
ENSDARG00000036036	mdka	2.36361	-1.71168	0.00783713	1.74797	-2.09646	0.400501	2.24859	-1.77761	0.0102805	2.58089	-1.53736	0.20849	0.17253	-5.63251	4.31e-25	0.0514757	-7.17884	5.34e-11	1.01628	-2.93389	0.00010387	39.3971	3.70071	8.72e-36	23.4736	2.02142	2.87e-07	0.0413635	-7.67836	1.3e-37	0.0182306	-8.53406	4.42e-09	0.204824	-5.16276	0.0199909	0.521527	-3.82048	0.334789	0.0302888	-7.71888	0.0161758	1.21335	-2.59388	1
ENSDARG00000054942	lgals2a	0.1041	-5.4207	1.4e-13	0.0164903	-7.79629	3.17e-06	0.0358627	-6.91677	5.94e-16	0.155687	-4.76982	5.68e-05	8.73786	1.42201	5.62e-06	14.4698	2.04337	7.89e-06	7.96823	1.06302	0.0327382	6.25783	0.705726	0.103662	4.99401	0.305956	0.741577	0.0296336	-7.33087	1.39e-37	0.0205095	-7.562	1.26e-08	1.00479	-2.06209	0.53795	3.08488	-0.428238	1	4.73515	0.20037	1	0.38947	-3.37731	1
ENSDARG00000074869	si:ch1073-291c23.2	2.06884	0.775248	0.149501	1.73422	0.451123	0.993188	2.48409	1.07441	0.0345832	2.89665	1.25771	0.0742232	0.0562865	-4.73193	3.11e-21	0.024022	-5.7237	8.24e-09	0.0298144	-5.47648	1.7e-11	3.32732	1.714	3.52e-07	3.65887	1.77976	5.91e-06	0.00555629	-7.94269	2.01e-37	0	-9.20263	3.42e-09	0.0502397	-4.60839	0.0266817	0.0885612	-3.81259	0.252639	0.00504814	-7.02473	0.0186565	0.614164	-1.05473	1
ENSDARG00000069388	tmem88b	8.81232	1.65512	3.78e-05	6.28279	0.963591	0.52461	10.093	1.88408	3.23e-06	13.9811	2.29946	1.12e-05	0.19272	-4.33587	3.12e-19	0.00686343	-8.68179	8.01e-14	0.133517	-4.73097	1.14e-09	3.88516	0.258091	0.667504	4.8247	0.598846	0.323813	0.0228425	-7.38791	2.08e-37	0.00455766	-8.98937	1.29e-09	0.0502397	-5.98104	0.00353284	0.172202	-4.26286	0.182594	0.00504814	-8.39659	0.0046619	0.674082	-2.29782	1
ENSDARG00000021443	zfp36l1b	3.27092	0.785142	0.141644	4.45786	1.2057	0.248819	3.32806	0.805529	0.182003	3.1861	0.696296	0.48598	1.36556	-0.646755	0.168018	0.844202	-1.30468	0.229713	0.649436	-1.70977	0.0190538	4.21953	1.28866	0.000370831	3.74522	1.01035	0.0358698	0.0123473	-7.52403	2.23e-37	0.00455766	-8.26966	5.24e-09	0.200959	-3.33779	0.13554	1.02337	-0.992913	1	0.560343	-1.862	1	2.44167	0.265155	1
ENSDARG00000096829	blvrb	0.144644	-2.92561	9.51e-06	0.0604643	-4.0673	0.00865187	0.190072	-2.51839	0.000370673	0.164458	-2.67402	0.0279434	0.170083	-2.79043	4.09e-10	1.04496	0.0337394	1	0.37981	-1.49568	0.0501595	0.112554	-3.33369	9.06e-10	0.189761	-2.52655	0.000149419	4.42651	3.47835	2.25e-37	2.70497	1.5102	0.00649775	0.135261	-2.91408	0.238112	0.191883	-2.40684	0.792493	0.21707	-2.23118	0.918239	4.86837	2.27028	0.311788
ENSDARG00000017676	mmp2	0.280521	-2.3839	0.000359847	0.145664	-3.25041	0.0537039	0.251039	-2.53628	0.000425107	0.263133	-2.41789	0.057648	0.0617928	-4.68677	4.59e-20	0.0257379	-5.719	2.29e-08	0.0712954	-4.33941	3.9e-08	6.88386	3.43477	6.36e-31	5.68488	2.55448	2.29e-12	0.00432156	-8.3533	2.49e-37	0	-9.29105	5.98e-09	0.0579689	-4.50405	0.0410725	0.0688809	-4.24257	0.219673	0.0100963	-6.5281	0.0416885	0.239674	-2.45081	1
ENSDARG00000061764	ahnak	5.02309	1.04176	0.0273351	3.95766	0.593781	0.985365	3.83611	0.581325	0.441011	6.74936	1.4434	0.0263868	2.02081	-0.462169	0.374663	2.92039	0.139339	1	2.13757	-0.341018	0.84469	5.07724	1.11337	0.00301235	2.33736	-0.205674	0.99878	0.0191383	-7.3175	2.67e-37	0.00455766	-8.67109	1.71e-09	0.166178	-4.00901	0.0554321	0.250923	-3.4129	0.349432	1.39329	-0.950238	1	3.10078	0.206219	1
ENSDARG00000002632	anxa11b	1.50561	0.575786	0.342744	1.23952	0.243607	1	1.18945	0.191718	1	1.42092	0.454429	0.625382	1.28664	0.34938	0.46576	1.44475	0.487475	0.516066	1.32091	0.35599	0.671268	1.53467	0.632655	0.153012	1.1897	0.193007	0.909517	0.00432156	-7.97941	3.2e-37	0	-8.91737	5.19e-09	0.85794	-0.301566	1	0.428046	-1.30631	1	1.31756	0.328492	1	1.06355	0.0130529	1
ENSDARG00000080010	adh5	1.77737	0.479896	0.46851	1.52535	0.217844	1	2.01907	0.683123	0.311756	1.96034	0.603887	0.471895	1.30927	-0.0113374	1	0.713796	-0.922153	0.510731	1.13036	-0.237876	1	1.78032	0.50187	0.286144	3.19412	1.47879	0.000366137	0.00679102	-7.71772	3.22e-37	0	-9.24088	2.31e-09	1.08595	-0.286074	1	0.654369	-1.0206	1	0.519958	-1.35181	1	0.973674	-0.438494	1
ENSDARG00000090444	ponzr1	4.33055	1.21062	0.00665026	2.4543	0.242412	1	4.84027	1.39035	0.00193547	6.31738	1.73724	0.00316383	1.73387	-0.310566	0.633236	2.61668	0.348322	0.819645	2.99959	0.575118	0.360062	0.819096	-1.45863	0.00278403	1.26015	-0.77815	0.296782	0.013582	-7.44048	3.33e-37	0.00911532	-7.58035	1.71e-08	2.67817	0.368416	0.887416	0.0688809	-4.85455	0.0898935	2.19089	0.0691759	1	0.674082	-1.62483	1
ENSDARG00000099411	zgc:158343	3.37721	-0.793873	0.288458	6.65931	0.247236	1	2.8726	-1.03336	0.194986	2.70369	-1.09521	0.417953	16.5311	2.19343	5.06e-14	8.7543	0.681536	0.38992	9.94247	0.908441	0.0862784	3.31335	-0.84318	0.11654	2.59643	-1.18863	0.0739885	0.0425982	-7.26898	3.33e-37	0.0182306	-8.16688	3.94e-09	0.76519	-2.91002	0.236739	0.216483	-4.70389	0.122542	15.9319	1.54467	0.255164	1.57286	-1.85534	1
ENSDARG00000077069	srgn	12.9489	1.21168	0.00625597	11.0402	0.862944	0.639169	11.5753	1.00453	0.0539593	12.4725	1.06642	0.164649	5.20833	-0.302064	0.646723	6.14963	-0.0216151	1	5.0866	-0.314711	0.881369	5.16844	-0.302238	0.692087	3.42365	-0.923179	0.187628	0.0555629	-7.03484	3.35e-37	0.0182306	-8.31158	1.43e-09	10.4731	0.769817	0.695119	0.147602	-5.38665	0.044389	19.7231	1.7177	0.137106	26.3941	2.09292	0.57667
ENSDARG00000068732	spry4	2.93232	1.401	0.00111866	3.62511	1.61172	0.0413473	2.85706	1.33637	0.00400382	3.50844	1.58626	0.0116819	0.230652	-2.66079	1.85e-09	0.26939	-2.29477	0.0122061	0.169813	-2.98884	4.65e-05	2.11388	0.8684	0.0345115	2.0226	0.752939	0.175216	0.00493893	-8.07844	4.27e-37	0	-9.18628	5.03e-09	0.115938	-3.44333	0.132381	0.496927	-1.36264	1	0.196877	-2.68231	0.723633	1.00363	-0.340345	1
ENSDARG00000042725	cebpb	1.95707	-2.4722	4.74e-05	3.36676	-1.61857	0.400696	1.93539	-2.47919	0.000133745	2.00639	-2.38169	0.0211506	25.6532	1.83518	8.07e-10	22.5343	1.26831	0.0226651	19.2822	1.04373	0.0377016	5.65398	-0.915806	0.0805472	6.63368	-0.649127	0.430569	0.0858138	-7.10736	4.8e-37	0.0455766	-7.783	5.51e-09	19.6128	0.99069	0.4909	0.644529	-3.98923	0.22526	56.7259	2.62124	0.000771181	6.05176	-0.75711	1
ENSDARG00000034718	tfpia	4.71188	2.22794	1.12e-09	2.99298	1.23542	0.228815	3.27546	1.49712	0.000654613	3.96015	1.70966	0.00422379	0.0526156	-4.87948	7.3e-22	0.012011	-6.68173	2.77e-10	0.0881471	-3.99867	1.18e-07	1.98489	0.675369	0.124501	1.15675	-0.217521	0.983998	0.00617366	-7.85547	4.83e-37	0.00227883	-8.25288	1.14e-08	0.0115938	-6.46719	0.00190484	0.0541207	-4.52671	0.13885	0.0100963	-6.49003	0.0317813	4.76351	1.84903	0.580458
ENSDARG00000055009	col4a1	1.71052	0.730363	0.191865	1.16531	0.0994538	1	1.17151	0.113247	1	2.19716	1.07814	0.168201	0.0440503	-4.84644	2.42e-21	0.00171586	-8.39637	5.09e-12	0.0311107	-5.18141	1.88e-10	4.32223	2.70277	1.11e-18	2.14191	1.10793	0.0183941	0.00370419	-8.22187	4.84e-37	0	-8.96702	7.81e-09	0.0347814	-4.85847	0.0215943	0.0442806	-4.50378	0.150581	0	-7.78924	0.0115377	2.18702	1.00243	0.98136
ENSDARG00000104077	fcer1gl	0.0273947	-6.5502	3.78e-16	0.00549675	-8.26198	3.05e-06	0.0191268	-7.02681	1.23e-15	0.067976	-5.18358	2.3e-05	7.65557	2.38218	1.61e-16	8.81436	2.0955	4.73e-06	5.89159	1.44561	0.00146508	0.0320409	-6.38993	4.74e-23	0.103403	-4.6661	1.08e-10	0.0148168	-7.54518	4.96e-37	0.00911532	-7.80528	1.61e-08	1.41831	-0.797427	1	0.137762	-4.1277	0.218645	13.0494	2.54145	0.00169774	0.464368	-2.37452	1
ENSDARG00000013711	zgc:77486	1.11661	0.0448686	1	2.12175	1.0157	0.339333	0.858314	-0.36426	1	0.765278	-0.522355	1	2.74641	1.821	9.89e-10	1.4396	0.434953	0.587375	1.4648	0.472846	0.497221	0.785412	-0.517901	0.390845	0.443155	-1.36664	0.052606	0.00432156	-8.02286	5.6e-37	0	-8.9608	5.97e-09	0.162313	-2.74369	0.269009	0.75277	-0.534229	1	2.20099	1.04508	0.516977	0.464368	-1.20569	1
ENSDARG00000040764	id1	1.60642	-0.538097	0.560504	0.86299	-1.42546	0.821825	1.09142	-1.11929	0.152374	1.53713	-0.583533	1	4.20619	1.13932	0.000674542	5.22478	1.31746	0.0181677	3.68273	0.771443	0.178612	3.66745	0.814811	0.0541334	2.6987	0.275063	0.789903	0.0123473	-7.69373	5.6e-37	0.00227883	-9.02425	3.23e-09	0.398053	-2.5321	0.373355	0.142682	-3.97548	0.257005	1.30747	-0.80829	1	4.14935	0.862762	0.998676
ENSDARG00000040874	add3a	3.0693	0.876652	0.0854277	2.90503	0.726544	0.826599	2.73752	0.677465	0.322313	4.10487	1.28044	0.0657602	0.379322	-2.43618	1.57e-08	0.33974	-2.46233	0.00555479	0.39018	-2.28432	0.00135727	5.4527	2.05677	1.65e-10	2.84301	0.744232	0.174846	0.0111126	-7.49846	5.86e-37	0.00227883	-8.68475	3.53e-09	0.309168	-2.55331	0.326	0.373925	-2.27199	0.825298	1.10049	-0.715347	1	0.689061	-1.37553	1
ENSDARG00000105223	pmp22a	0.882108	-0.964081	0.236035	0.32156	-2.39035	0.227484	0.812888	-1.08128	0.24456	1.07227	-0.642885	0.962062	0.0654636	-4.87774	1.53e-21	0.00857929	-7.40731	3.33e-11	0.12185	-3.84675	3.96e-07	7.72595	3.19046	8.39e-27	6.15076	2.31688	3.59e-10	0.00802575	-7.81774	6e-37	0.00683649	-7.56297	4.43e-08	0.112073	-3.86842	0.0811425	0.103321	-3.96186	0.247779	0.00504814	-7.38535	0.0165703	0.344531	-2.22517	1
ENSDARG00000019253	rhag	0.00876629	-4.10112	2.44e-07	0.00824513	-3.87051	0.0343206	0.039449	-2.02414	0.0111247	0.0087711	-3.88597	0.00433253	0.0122362	-3.82172	9.5e-13	0.00171586	-5.58215	3.06e-06	0.0570363	-1.48326	0.0777823	0.013145	-3.63841	5.38e-09	0.0715865	-1.16371	0.164543	0.697006	3.64983	8.05e-37	0.464881	1.72021	0.00153064	0.0154584	-3.04259	0.275963	0.00984013	-3.42665	0.471048	0.0302888	-2.16307	1	1.21335	3.02919	0.0558098
ENSDARG00000102291	eef1da	3.90867	-0.156363	1	3.76802	-0.204623	1	3.94968	-0.139067	1	3.83516	-0.179288	1	5.22608	0.333834	0.49193	4.48868	0.058884	1	4.09495	-0.0823413	1	7.54193	0.954954	0.0140524	9.14716	1.23995	0.00471114	0.0395114	-6.99021	8.1e-37	0.0113941	-8.36654	1.47e-09	5.3486	0.314512	1	6.51417	0.603325	1	3.12984	-0.475434	1	1.58784	-1.45564	1
ENSDARG00000095627	c1qc	0.0438315	-6.4793	4.13e-16	0.0164903	-7.62578	7.14e-06	0.0239085	-7.30841	2.53e-16	0.26094	-3.86025	0.00108635	12.1671	2.54842	7.85e-19	15.93	2.43925	2.07e-08	10.2873	1.71538	7.05e-05	0.0788698	-5.69683	3.32e-20	0.124992	-4.98256	1.22e-11	0.025312	-7.38283	8.11e-37	0.00683649	-8.71363	2.31e-09	0.139125	-4.71744	0.0273056	0.324724	-3.50499	0.365527	2.77143	-0.411779	1	0	-7.96258	1
ENSDARG00000006526	fn1b	0.943472	-2.81128	2.72e-05	0.808022	-2.96615	0.0936698	0.688564	-3.26001	7.07e-06	0.642483	-3.30935	0.00622919	0.193332	-5.22066	3.59e-23	0.0514757	-6.93234	9.3e-11	0.163331	-5.32751	8.43e-11	34.7216	3.88209	1.97e-40	20.2749	2.06981	9.31e-08	0.0413635	-7.43173	8.58e-37	0.0296248	-7.6501	2.31e-08	0.150719	-5.34945	0.013774	0.403445	-3.94068	0.285367	0.0454332	-6.95783	0.0283259	17.3014	1.49462	0.973072
ENSDARG00000061226	timp2a	0.754997	0.0547127	1	0.634875	-0.205092	1	0.881027	0.298647	0.771889	1.1227	0.657412	0.428753	0.0734171	-3.52451	3.54e-14	0.0205903	-5.11464	1.75e-07	0.0674066	-3.51137	2.5e-06	2.78427	2.60166	2.83e-17	2.05556	1.75762	9.84e-06	0.00123473	-8.8655	9.33e-37	0.00227883	-7.38769	1.28e-07	0.0811565	-3.13898	0.182226	0.0442806	-3.92408	0.236309	0.0100963	-5.62475	0.0719453	0.464368	-0.63084	1
ENSDARG00000101362	mibp	0.0241073	-4.17789	8.73e-08	0.0137419	-4.71712	0.00943788	0.0466215	-3.23698	5.26e-05	0.00438555	-6.05639	5.26e-05	0.0464975	-3.37039	3.19e-11	0.024022	-4.10206	9.38e-05	0.409625	-0.0286275	1	0.020539	-4.46202	5.52e-12	0.0477243	-3.2113	2.1e-05	1.8947	3.68965	9.33e-37	1.3559	1.84652	0.000722345	0.0811565	-2.33224	0.561027	0.452646	0.125951	1	0.111059	-1.87548	1	0.344531	-0.240376	1
ENSDARG00000033466	tagln2	3.33448	0.0930665	1	5.24665	0.771738	0.760343	2.14339	-0.592188	0.614098	2.23224	-0.513974	0.895194	2.78312	-0.205907	0.831416	2.53432	-0.328072	1	3.75144	0.276793	0.793296	8.18192	1.72271	2.74e-07	3.95771	0.366556	0.643789	0.025312	-7.16332	9.42e-37	0.013673	-7.68687	9.24e-09	3.08008	-0.0332798	1	0.201723	-3.96019	0.223805	4.83611	0.63144	1	12.5829	2.01005	0.461698
ENSDARG00000012593	col5a1	1.5341	-1.0606	0.128808	0.86299	-1.85913	0.52461	0.892981	-1.85964	0.0124389	1.47135	-1.08789	0.598331	0.116244	-4.94535	9.78e-22	0.0223061	-7.07453	7.42e-11	0.229442	-3.83053	5.75e-07	18.0472	4.06884	3.7e-45	7.08138	1.39913	0.00145607	0.018521	-7.56041	1.06e-36	0	-10.453	5.32e-10	0.146855	-4.3804	0.046991	0.152522	-4.31143	0.20925	0.0151444	-7.27508	0.0209748	0.973674	-1.65451	1
ENSDARG00000103466	ccl35.1	0.0931419	-7.01188	3.01e-16	0.0412256	-8.03401	1.07e-05	0.123129	-6.6006	9.77e-14	0.447326	-4.69046	0.000284732	51.7707	3.86694	1.28e-40	10.966	-0.0201326	1	20.6822	0.999714	0.0675738	0.127342	-6.61388	2.3e-22	0.777225	-3.95348	8.6e-08	0.0592671	-7.77643	1.17e-36	0.013673	-9.50715	1.55e-09	17.3598	0.661418	0.832301	0.610088	-4.20708	0.300397	14.6951	0.407714	1	0.134816	-6.24138	1
ENSDARG00000033307	igf2b	3.97332	1.32738	0.0023775	4.25448	1.31865	0.169137	3.8648	1.26168	0.00786988	4.58509	1.46032	0.0263868	0.975836	-0.993054	0.0208762	2.19115	0.308731	0.879095	0.689621	-1.44517	0.0588773	2.25518	0.381991	0.464421	2.18623	0.316365	0.728033	0.0104952	-7.57523	1.22e-36	0.00227883	-8.68343	4.82e-09	0.0231876	-6.09021	0.00352251	0.0885612	-4.29402	0.183072	0.307936	-2.54681	0.773233	0.38947	-2.17546	1
ENSDARG00000027744	gadd45ba	21.3393	1.36272	0.00155332	24.7381	1.47479	0.0825574	28.4104	1.86754	4.22e-06	26.572	1.61663	0.00872367	4.83207	-1.09025	0.00986264	6.14277	-0.649823	0.650854	3.27052	-1.60228	0.0169436	8.96322	-0.083637	1	7.63135	-0.331805	0.83052	0.0851965	-7.02193	1.47e-36	0.0410189	-7.83174	5.11e-09	2.67817	-1.84547	0.649493	2.22387	-2.10976	0.931223	2.78657	-1.7829	1	9.28735	-0.0412138	1
ENSDARG00000076799	rnd3a	2.02611	1.37724	0.00143621	4.47161	2.55534	1.57e-05	2.02385	1.35705	0.00320334	1.81342	1.09817	0.111786	0.612421	-0.617135	0.2011	0.727523	-0.302785	1	0.522401	-0.81113	0.404871	0.745155	-0.283777	0.729873	0.529513	-0.797892	0.379454	0.00246946	-8.41253	1.49e-36	0.00227883	-7.67197	7.08e-08	0.0309168	-4.71547	0.0268099	0.0442806	-4.20863	0.200131	0.075722	-3.492	0.423108	0.629143	-0.488158	1
ENSDARG00000021242	mvp	0.636652	0.0369167	1	1.29174	1.10982	0.249817	0.563044	-0.155009	1	0.49776	-0.332171	1	0.873052	0.600642	0.13038	0.77042	0.329147	0.727145	0.709065	0.205143	0.801056	0.957118	0.727307	0.0919657	0.749954	0.297167	0.667147	0.000617366	-9.2212	1.69e-36	0.00455766	-6.57306	6.4e-07	0.436699	-0.51478	1	0.373925	-0.734532	1	1.27718	1.0653	0.50363	0.823878	0.412312	1
ENSDARG00000007795	cst3	2.17075	0.200445	0.90319	1.92111	0.00461754	1	2.07406	0.126543	1	2.30899	0.28353	0.960198	1.59988	-0.301167	0.649361	2.57207	0.455463	0.670117	1.17702	-0.7444	0.356267	4.34852	1.44936	3.3e-05	4.00998	1.22019	0.00595746	0.0141994	-7.25471	2.13e-36	0	-9.77837	7.96e-10	0.892722	-1.11813	1	0.555968	-1.79713	1	1.28727	-0.582049	1	0.554245	-1.77661	1
ENSDARG00000117319	CABZ01092746.1	0.0120537	-7.84492	3.06e-18	0.0109935	-7.7033	9.44e-06	0.0179313	-7.29281	5.96e-16	0.0306988	-6.45612	1.04e-06	0.0923832	-5.1287	1.03e-22	0.00857929	-8.15007	2.03e-12	0.0375921	-6.25876	3.22e-13	13.8581	3.4218	7.72e-31	13.1958	2.87556	2.04e-16	0.0172862	-7.50939	2.18e-36	0.00455766	-8.72075	4.33e-09	0.0541043	-5.61274	0.00896459	0.127922	-4.40945	0.188699	0.0151444	-7.12788	0.0234331	0.0449388	-5.55451	1
ENSDARG00000088091	pfn1	1.54944	-3.57214	1.52e-08	0.720074	-4.60423	0.0021967	1.28149	-3.83722	1.6e-08	1.71913	-3.36062	0.00375335	42.6633	1.8083	1.61e-09	54.6106	1.88893	6.24e-05	46.5339	1.67181	0.000101013	1.83044	-3.37184	7.19e-11	1.90443	-3.26767	2.22e-07	0.160515	-6.9586	2.19e-36	0.0501342	-8.40193	1.35e-09	53.9266	1.74681	0.0455824	1.37762	-3.64879	0.31024	58.4928	1.85016	0.089026	89.1735	2.4145	0.340919
ENSDARG00000000767	spi1b	0.0208199	-6.60358	4.13e-16	0.0137419	-6.93653	3.14e-05	0.0322764	-5.9807	4.71e-13	0.0460483	-5.3992	1.4e-05	5.91681	2.29212	3.49e-15	9.4252	2.64701	3.9e-10	3.88495	1.11666	0.0245564	0.0591524	-5.19391	8.74e-18	0.0727228	-4.84271	3.99e-11	0.0117299	-7.54191	2.55e-36	0.00455766	-8.21713	1.05e-08	1.59994	-0.29006	1	0.108241	-4.13693	0.220264	7.4561	2.01394	0.0468112	0.0149796	-6.051	1
ENSDARG00000013576	gadd45bb	2.10281	1.02866	0.0373499	3.59213	1.79267	0.015124	2.48887	1.30726	0.00623217	1.78492	0.705258	0.392156	0.789234	-0.587336	0.243998	1.08442	-0.0547534	1	0.664992	-0.802391	0.430724	1.46813	0.444627	0.385794	1.18629	0.0850975	1	0.00370419	-8.26608	2.64e-36	0	-9.01121	1.16e-08	0.228011	-2.31157	0.46687	0.0885612	-3.6209	0.352668	0.620921	-0.864029	1	2.09714	0.89681	0.99782
ENSDARG00000075045	cxcl18b	2.63318	-0.103282	1	4.227	0.61268	0.986183	1.92583	-0.584795	0.655159	1.6095	-0.83291	0.807907	0.112573	-4.87111	5.61e-21	0.0463281	-5.95395	8.6e-09	0.0855545	-5.12512	4.89e-10	10.0206	2.42988	4.61e-14	11.8652	2.58437	1.66e-12	0.0160515	-7.63996	2.75e-36	0.00911532	-8.01104	2.15e-08	0.0541043	-5.6401	0.0104791	0.201723	-3.79866	0.332586	0.0908665	-4.90657	0.177256	0.479347	-2.53604	1
ENSDARG00000026611	socs3b	3.24243	1.16358	0.0109483	5.34009	1.8594	0.00778928	3.57431	1.31874	0.00441202	3.20145	1.06271	0.175186	0.428878	-2.08514	1.17e-06	0.525052	-1.66454	0.0906132	0.409625	-2.04924	0.00455429	2.67336	0.869847	0.0326326	2.45212	0.684067	0.235629	0.00987785	-7.4979	2.99e-36	0.0113941	-6.93839	1.14e-07	0.0463752	-5.03682	0.0154053	0.437886	-1.88407	1	1.87791	0.229457	1	2.38176	0.563071	1
ENSDARG00000003695	vdac3	2.12583	0.443801	0.519573	2.00082	0.32306	1	2.34901	0.601571	0.411311	2.54143	0.694071	0.486241	1.03151	-0.736727	0.101015	1.20625	-0.439375	1	0.798509	-1.06926	0.193779	2.70458	0.881786	0.0278117	3.07822	1.05906	0.0242468	0.0111126	-7.3444	2.99e-36	0.00911532	-7.20865	4.75e-08	0.0579689	-4.74415	0.0201371	9.18576	2.64623	0.000165771	0.403851	-2.0064	0.988796	0.614164	-1.38392	1
ENSDARG00000017624	krt4	1.24481	-0.868038	0.288103	1.58856	-0.473348	1	0.860705	-1.41578	0.123411	0.949471	-1.23689	0.567102	0.0624046	-5.35365	3.27e-21	0.125258	-4.18361	4.7e-05	0.0622215	-5.21176	3.96e-09	6.87564	2.13672	1.17e-09	12.6981	3.38545	1.93e-21	0.00555629	-8.70869	3.03e-36	0	-9.96823	9.69e-09	0.00772919	-7.59765	0.00244891	0.0688809	-4.92028	0.218645	0.0201925	-6.46826	0.0951716	1.75261	-0.326998	1
ENSDARG00000058225	arpc4l	0.91279	-0.345294	0.909038	0.783287	-0.554142	1	0.878636	-0.401492	0.955565	0.984556	-0.217969	1	2.238	1.26017	7.61e-05	3.08168	1.58887	0.00148003	2.1959	1.05823	0.0323469	0.728724	-0.70972	0.246307	0.561329	-1.08428	0.152541	0.00617366	-7.63173	3.03e-36	0	-9.02942	4.39e-09	1.22508	0.107956	1	0.167282	-2.75583	0.58612	2.78657	1.32812	0.287761	2.08216	0.867997	0.998676
ENSDARG00000004034	arhgdig	0.85033	-0.932443	0.246886	0.544178	-1.54551	0.690894	0.781807	-1.05332	0.251093	0.951664	-0.734168	0.859988	2.94647	1.18268	0.000275976	4.1335	1.55673	0.00216003	4.00551	1.55678	0.000376978	0.480613	-1.81917	0.000383788	0.418156	-1.98707	0.00259535	0.00987785	-7.45429	3.14e-36	0.00683649	-7.47995	3.47e-08	6.50412	2.18075	0.00318002	0.0836411	-4.16861	0.191348	5.80536	1.97218	0.0517378	0.644123	-1.2658	1
ENSDARG00000056874	lygl1	0.344077	-3.97229	5.85e-09	0.178644	-4.82904	0.00152911	0.357431	-3.90622	7.68e-08	0.532844	-3.27602	0.00531253	13.9829	2.08409	1.48e-12	20.3466	2.32296	1.36e-07	15.4543	1.90122	4.71e-06	0.646568	-3.09816	6.36e-09	0.79086	-2.75853	3.24e-05	0.0413635	-7.12926	3.63e-36	0.013673	-8.34811	3.23e-09	0.216417	-4.5357	0.032808	0.250923	-4.3136	0.18531	13.423	1.47527	0.309955	0.0449388	-6.40439	1
ENSDARG00000023868	si:dkey-172h23.2	2.02063	1.68159	2.62e-05	3.15513	2.24499	0.000306496	1.37474	0.979808	0.0693282	1.75203	1.3111	0.0397198	0.439279	-0.87991	0.0590656	0.715512	-0.0731637	1	0.382403	-1.0264	0.225228	0.653141	-0.225687	0.911679	0.287482	-1.46128	0.0369234	0.0018521	-8.49228	3.94e-36	0.00227883	-7.42969	1.19e-07	0.67244	-0.160811	1	0.0590408	-3.58705	0.323147	1.06011	0.508168	0.993285	0.344531	-1.08952	1
ENSDARG00000069998	si:ch211-145b13.6	4.25603	2.34566	1.17e-10	3.10292	1.54085	0.0622252	4.8068	2.55755	6.77e-12	5.54114	2.56569	4.47e-07	0.0495566	-4.73697	1.06e-20	0.0137269	-6.28458	2.09e-09	0.032407	-5.18382	2.11e-10	0.0402565	-4.96281	1.36e-16	0.0329525	-5.18299	6.29e-12	0.00493893	-7.91807	4.23e-36	0.00455766	-7.44081	7.85e-08	0.189365	-2.5907	0.334594	0.0885612	-3.63572	0.324678	0.00504814	-6.8481	0.0273556	0.35951	-1.62808	1
ENSDARG00000031745	mhc2a	0.133686	-5.26424	9.79e-13	0.0824513	-5.85024	0.000188279	0.0693345	-6.1891	8.24e-14	0.346458	-3.82609	0.00124115	18.4265	3.07032	2.99e-27	14.4218	1.79094	0.000245613	10.378	1.275	0.00737029	0.196353	-4.75844	4.8e-16	0.286346	-4.16272	3.52e-09	0.0376593	-7.19268	4.43e-36	0.00683649	-9.08561	1.25e-09	4.27424	-0.155123	1	0.821651	-2.54832	0.745195	3.51855	-0.440336	1	0.0599184	-6.01249	1
ENSDARG00000006514	her6	10.5448	1.41828	0.00110286	13.4313	1.67456	0.0314626	14.742	2.02098	5.78e-07	15.891	1.98746	0.000501611	0.518203	-3.34295	5.79e-13	0.586823	-3.01551	0.000986018	0.391477	-3.62745	1.74e-06	5.50774	0.326894	0.55976	4.42132	-0.0355308	1	0.0333377	-7.29855	4.44e-36	0.00455766	-9.43358	9.68e-10	0.14299	-4.98406	0.0213075	2.21403	-1.04762	1	0.196877	-4.51769	0.222454	6.33637	0.473468	1
ENSDARG00000090873	ccl34a.4	0.00547893	-8.09287	1.73e-17	0.00274837	-8.27316	1.16e-05	0.00358627	-8.54112	1.83e-16	0.186386	-3.17807	0.0116157	5.71675	2.69947	6.56e-20	3.49863	1.19453	0.0490165	6.2377	2.29484	1.7e-08	0.00903716	-7.55437	6.15e-25	0.0499969	-5.12546	4.09e-11	0.00617366	-8.15631	4.73e-36	0.00455766	-7.9685	6.36e-08	0.0966149	-4.0656	0.0879488	0.0688809	-4.50539	0.213549	3.49836	1.12266	0.480182	0.0299592	-5.21734	1
ENSDARG00000013771	ctss2.2	0.0810882	-5.27619	7.61e-13	0.0164903	-7.29587	1.2e-05	0.0514032	-5.91017	3.82e-13	0.138145	-4.4388	0.000186984	9.94007	2.62929	3.08e-20	12.7282	2.44739	1.51e-08	6.53844	1.31731	0.0048087	0.082156	-5.30756	1.34e-18	0.121583	-4.69132	7.91e-11	0.0222252	-7.23569	4.73e-36	0.013673	-7.57626	2.16e-08	1.36807	-1.10983	1	0.196803	-3.88427	0.259907	4.27577	0.562593	0.940094	0.0299592	-6.04768	1
ENSDARG00000039576	fstl1b	2.40196	0.935452	0.0606056	1.63528	0.280118	1	1.65207	0.312687	0.851305	2.43179	0.894775	0.298741	0.054451	-4.85885	8e-22	0.00857929	-7.1254	6.11e-11	0.0998136	-3.84942	2.69e-07	5.38286	2.70684	5.54e-19	2.26691	0.833316	0.111958	0.00802575	-7.53568	4.77e-36	0	-9.2814	3.07e-09	0.0425106	-4.90983	0.0179522	0.300124	-2.1808	0.88404	0	-8.10361	0.00723503	1.04857	-0.373344	1
ENSDARG00000067566	sftpbb	0.0241073	-5.70581	2.3e-13	0.0137419	-6.24136	0.000148754	0.022713	-5.77091	4.11e-12	0.087711	-3.80302	0.00157659	4.47049	2.90993	3.92e-24	4.25361	2.05705	1.05e-05	2.59904	1.25282	0.00942134	0.067368	-4.30941	1.27e-13	0.109084	-3.56368	2.92e-07	0.00493893	-7.99939	5.55e-36	0.00227883	-8.10716	3.4e-08	0.981607	-0.297926	1	0.0295204	-5.15906	0.0899516	1.0904	-0.142879	1	0.0299592	-4.77093	1
ENSDARG00000099510	cnn3a	3.50652	2.13465	8.02e-09	3.11116	1.69418	0.0235125	2.54027	1.49035	0.00070156	3.06988	1.70275	0.00444695	0.0458857	-4.71225	7.27e-21	0.00514757	-7.3209	6.17e-11	0.0544438	-4.32123	2.02e-08	1.4328	0.544562	0.247222	1.14198	0.156062	0.966305	0.00493893	-7.78379	7.09e-36	0	-8.89183	7.74e-09	0.0154584	-5.78388	0.00537685	0.0246003	-5.16603	0.0690737	0	-7.71404	0.0110729	0.883796	-0.225879	1
ENSDARG00000036869	tcf21	0.0109579	-6.77224	1.71e-15	0.00549675	-7.24262	4.17e-05	0.0107588	-6.77298	7.26e-14	0.0087711	-6.84371	1.04e-06	0.0501684	-4.8021	3.01e-20	0.00857929	-6.95213	5.89e-10	0.0479624	-4.7173	7.51e-09	6.38681	3.62342	2.45e-34	5.20195	2.63983	4.03e-13	0.00432156	-8.17035	9.76e-36	0	-9.1082	1.26e-08	0.038646	-4.86213	0.0302102	0.127922	-3.21015	0.507046	0.00504814	-6.9303	0.0346441	0.074898	-3.7715	1
ENSDARG00000038010	rac2	0.0208199	-5.86796	4.28e-14	0.0109935	-6.46473	7.15e-05	0.0274947	-5.46757	9.47e-12	0.0635904	-4.21509	0.00036882	2.9685	1.83005	1.08e-09	3.9173	1.95921	2.8e-05	3.80329	1.98713	1.11e-06	0.0895501	-3.85984	4.09e-12	0.0534058	-4.54438	2.84e-10	0.00617366	-7.66986	1.11e-35	0.00227883	-8.0674	2.23e-08	3.39312	1.60542	0.0551	0.0688809	-4.0188	0.223861	4.93708	2.16597	0.0213704	0.299592	-1.92167	1
ENSDARG00000058940	si:ch211-248e11.2	2.57619	2.30362	3.71e-10	2.80334	2.16233	0.000807892	2.83793	2.46124	7.48e-11	3.04796	2.35751	7.08e-06	0.0348731	-4.53945	4.09e-19	0.00514757	-6.75919	1.37e-09	0.0181479	-5.28195	2.94e-10	0.0279331	-4.78094	2.44e-15	0.0136355	-5.6949	9.55e-13	0.00123473	-8.80791	1.12e-35	0	-8.33031	5.56e-08	0.0618335	-3.45421	0.136975	0.0295204	-4.3816	0.18336	0	-7.15252	0.0252948	0.599184	-0.213697	1
ENSDARG00000005481	nfkbiaa	0.776913	-2.71166	3.58e-05	0.731068	-2.73074	0.125882	0.598907	-3.08108	1.37e-05	0.815712	-2.58356	0.0349531	13.6856	2.16551	1.55e-13	12.0179	1.48651	0.00462774	9.72081	1.17022	0.016454	2.39238	-1.07	0.0380368	1.65899	-1.59086	0.0119565	0.0407461	-7.07457	1.19e-35	0.0205095	-7.75745	1.14e-08	5.109	0.11472	1	0.123002	-5.2383	0.0719574	22.9741	2.3904	0.00528782	2.30686	-1.04784	1
ENSDARG00000036456	anxa4	3.02218	0.393319	0.595392	2.88854	0.299081	1	3.11049	0.435995	0.656605	3.14444	0.432304	0.771983	3.08168	0.466705	0.275193	4.01167	0.822827	0.231173	2.61978	0.160562	0.979323	3.48752	0.654668	0.134128	2.61234	0.158124	0.959868	0.0216078	-6.97402	1.19e-35	0.00683649	-8.08286	4.82e-09	0.52945	-2.18099	0.464498	0.226323	-3.38558	0.349432	2.9683	0.33168	1	1.09351	-1.11815	1
ENSDARG00000098700	il1b	0.0284905	-7.26197	1.15e-16	0.0247354	-7.29048	3.8e-05	0.0322764	-7.07258	8.81e-15	0.116217	-5.19434	6.71e-05	16.6688	3.19644	1.75e-27	4.1764	0.0107057	1	9.47451	1.34834	0.00581752	0.0796914	-5.86178	2.73e-19	0.157945	-4.82657	2.94e-10	0.0234599	-7.66938	1.29e-35	0.0159518	-7.89286	4.68e-08	0.316897	-3.72983	0.137402	0.0984013	-5.35994	0.111992	29.052	2.98154	7.06e-05	0.119837	-4.97175	1
ENSDARG00000021309	rhoca	6.07504	2.30766	1.58e-10	5.5737	1.88266	0.00610623	3.87317	1.4101	0.00160417	4.25398	1.47208	0.0226666	0.739066	-1.29889	0.0016107	0.948869	-0.833637	0.606028	0.697399	-1.30635	0.0901102	1.04256	-0.730602	0.180809	0.530649	-1.72236	0.00994062	0.0123473	-7.23395	1.35e-35	0.00455766	-7.97985	1.13e-08	0.0734273	-4.45598	0.0317623	0.393605	-2.07825	0.929418	0.716835	-1.21538	1	2.62143	0.660336	1
ENSDARG00000075718	rpz5	6.53089	1.3572	0.001473	7.15127	1.37987	0.122591	5.60175	1.07338	0.0338857	6.19897	1.17299	0.108407	1.62986	-0.941714	0.0272768	2.337	-0.326717	1	1.23795	-1.29044	0.0585816	4.66318	0.807988	0.049961	2.49871	-0.231477	0.963733	0.0271641	-6.94533	1.55e-35	0.00455766	-8.79127	1.43e-09	0.0656981	-5.42011	0.00727203	0.137762	-4.37684	0.149299	2.0243	-0.528224	1	12.0586	2.0684	0.419808
ENSDARG00000089441	si:ch211-105c13.3	0.575288	-0.364251	0.903024	0.615636	-0.244597	1	0.355041	-1.09296	0.247093	0.280675	-1.40412	0.392215	0.025696	-5.02612	3.48e-21	0.00857929	-6.22555	8.48e-09	0.125739	-2.61001	0.000461681	3.38976	3.17459	7.02e-26	2.40667	2.07203	8.42e-08	0.00123473	-8.85961	1.64e-35	0.00683649	-6.38143	1.46e-06	0.0115938	-5.59594	0.0113477	0.0246003	-4.65591	0.153756	0.0201925	-4.88152	0.167103	0.104857	-2.62951	1
ENSDARG00000104181	tmsb1	0.113962	-3.93735	1.23e-08	0.0714578	-4.49839	0.0038549	0.0800933	-4.43043	4.97e-09	0.160072	-3.37807	0.00456671	5.06456	2.37336	3.52e-16	4.13865	1.49368	0.00465667	4.11958	1.53807	0.000613765	0.350806	-2.34408	8.23e-06	0.939715	-0.837329	0.350612	0.00987785	-7.51001	2.02e-35	0.00227883	-8.5358	9.25e-09	0.0966149	-4.04782	0.0673056	0.118082	-3.7498	0.309765	7.01186	2.20664	0.0186423	0.509306	-1.65253	1
ENSDARG00000011665	aldoaa	5.82411	0.673759	0.236831	7.98953	1.11182	0.343564	4.79006	0.349888	0.785737	4.60921	0.275042	0.969676	4.54636	0.294009	0.568476	4.8696	0.364642	0.796483	4.30235	0.177381	0.955624	2.50987	-0.677824	0.22166	1.97829	-1.01981	0.133863	0.038894	-6.84371	2.13e-35	0.00911532	-8.46095	1.7e-09	2.94482	-0.394306	1	24.6594	2.84137	2.1e-05	5.91642	0.633571	1	5.15298	0.411021	1
ENSDARG00000056178	dpt	0.0197242	-7.62367	1.37e-17	0.0192386	-7.467	1.81e-05	0.0298856	-7.03402	3.43e-15	0.0263133	-7.10465	3.24e-07	0.130927	-5.06993	7.44e-22	0.0188744	-7.59174	2.17e-11	0.0518512	-6.2499	7.8e-13	20.4601	3.73143	2.78e-36	15.6024	2.55428	4.64e-12	0.025312	-7.41677	2.22e-35	0.00911532	-8.42556	9e-09	0.251199	-3.91536	0.0964442	0.118082	-4.96272	0.134337	0.0151444	-7.56974	0.0206624	0.0299592	-6.41144	1
ENSDARG00000042874	phlda2	3.63801	0.850824	0.119948	4.89486	1.24651	0.254379	1.75847	-0.318741	0.981998	1.31786	-0.737251	0.901426	0.151729	-4.05441	2.86e-16	0.0326013	-6.05831	9.64e-09	0.39018	-2.55546	0.000762996	9.56789	3.01897	2.18e-22	1.90784	-0.193387	1	0.0117299	-7.6918	2.33e-35	0.0113941	-7.3667	1.27e-07	0.28598	-2.93294	0.281136	1.63838	-0.406625	1	0.292792	-2.88784	0.72157	14.5302	2.786	0.167518
ENSDARG00000105154	creg1	0.186284	-2.75428	4.58e-05	0.104438	-3.49747	0.0356618	0.308419	-2.00786	0.00682991	0.256555	-2.22911	0.0924453	0.258795	-2.36734	1.24e-07	0.507894	-1.24748	0.302799	0.160739	-2.94852	9.29e-05	0.208676	-2.62968	1.09e-06	0.365887	-1.76118	0.0121027	5.01671	3.43922	2.5e-35	3.70082	1.80449	0.000878	0.166178	-2.81774	0.296303	0.314884	-1.89762	1	0.499765	-1.23436	1	3.67	1.65518	0.737149
ENSDARG00000033735	ncf1	0.030682	-6.75708	3.23e-16	0.0137419	-7.6261	1.2e-05	0.0753116	-5.47664	1.5e-11	0.271904	-3.57831	0.00316383	12.0698	3.02884	9.44e-26	4.11806	0.418095	0.740778	6.9714	1.299	0.00692408	0.0517583	-6.07552	4.48e-21	0.137492	-4.62299	3.42e-10	0.0222252	-7.34359	2.54e-35	0.0159518	-7.49136	5.26e-08	2.8057	-0.168029	1	0.0934813	-5.02873	0.113845	20.3743	2.85496	0.000148194	0.149796	-4.28064	1
ENSDARG00000109648	si:ch211-147m6.1	0.0262989	-7.26336	1.73e-17	0.0109935	-8.181	3.81e-06	0.0203222	-7.60067	1.83e-16	0.0964821	-5.34792	2.04e-05	13.2854	2.67032	3e-20	16.0055	2.35673	1.28e-07	9.15303	1.42066	0.00223537	0.0829776	-5.69402	1e-19	0.134083	-4.95178	2.92e-11	0.0296336	-7.22998	2.54e-35	0.0273459	-7.08259	1.02e-07	0.135261	-4.82679	0.0276601	0.103321	-5.1831	0.0922244	7.8448	1.05407	0.71742	0.0299592	-6.44727	1
ENSDARG00000037421	egr1	1.25248	-0.101744	1	1.40717	0.0768063	1	1.40223	0.0758666	1	1.57003	0.243614	0.860015	1.06761	-0.376076	0.526839	1.48593	0.16255	0.941576	0.757028	-0.867636	0.359515	3.9287	1.98247	1.86e-09	2.37258	0.934821	0.0642643	0.00802575	-7.51461	2.77e-35	0.00455766	-7.67518	4.27e-08	0.328491	-2.03978	0.560832	0.472326	-1.5103	1	0.398803	-1.75244	1	0.928735	-0.525486	1
ENSDARG00000031678	col5a2a	1.13852	-0.0155588	1	0.851996	-0.44501	1	0.679	-0.809437	0.487666	1.07007	-0.108243	1	0.0464975	-4.84636	2.85e-21	0.00514757	-7.47302	4.94e-11	0.0842582	-3.85297	3.91e-07	5.69834	3.37358	1.61e-30	2.79528	1.48457	0.000467225	0.00617366	-7.64624	2.94e-35	0.00227883	-8.04379	2.77e-08	0.0734273	-3.93421	0.0730503	0.0492007	-4.44311	0.164622	0.0100963	-6.28092	0.0431077	0.239674	-2.20337	1
ENSDARG00000017121	mafba	0.512828	-0.900579	0.278635	0.401263	-1.21934	0.950965	0.535549	-0.829727	0.459825	0.894652	-0.0407872	1	2.10218	1.5862	2.7e-07	3.01304	1.91937	4.67e-05	1.34554	0.603275	0.339309	0.842921	-0.140845	0.974918	0.739727	-0.338863	0.928954	0.00432156	-7.78341	4.53e-35	0	-8.7215	1.4e-08	0.0463752	-4.23377	0.0477214	0.0590408	-3.87909	0.252001	0.89352	-0.0411337	1	0.209714	-2.06135	1
ENSDARG00000095533	si:ch211-198c19.3	0.0197242	-5.86935	2.58e-12	0.00549675	-7.1293	0.000142227	0.00597711	-7.39705	9.33e-14	0.00657832	-7.05242	2.53e-06	0.347508	-1.8486	7.81e-05	2.87234	1.51036	0.00752713	0.646844	-0.826981	0.460234	3.78493	2.3183	1.21e-11	4.51109	2.49717	1.29e-10	0.0018521	-9.05748	4.77e-35	0.00227883	-7.99477	2.46e-07	0.258928	-2.11359	0.646668	0.142682	-2.94422	0.722473	0.550247	-1.02213	1	0.704041	-0.652918	1
ENSDARG00000053542	kctd12.2	2.29786	1.04994	0.0262252	1.12409	-0.114138	1	2.27728	1.02238	0.0493752	3.04357	1.42803	0.0294685	1.13613	-0.111495	1	2.24091	0.958215	0.133349	0.968321	-0.348054	0.967703	1.24302	0.0396921	1	1.15334	-0.0795621	1	0.00864312	-7.27583	6.02e-35	0.00455766	-7.53617	3.8e-08	0.761325	-0.683901	1	0.0885612	-3.73121	0.26827	0.792557	-0.621795	1	0.599184	-1.00808	1
ENSDARG00000098293	si:dkey-27i16.2	1.61409	-0.626455	0.447916	1.48412	-0.72311	1	0.926453	-1.457	0.0603872	1.28277	-0.943485	0.687022	7.08659	2.1949	3.86e-14	5.15272	1.19198	0.0377275	3.93032	0.77591	0.167111	1.41308	-0.849857	0.110845	0.347706	-2.9019	1.16e-05	0.0216078	-7.00525	6.28e-35	0.00911532	-7.79206	1.28e-08	4.4095	0.895439	0.58424	0.127922	-4.21767	0.190698	4.71496	0.986861	0.765875	0.734	-1.7164	1
ENSDARG00000031228	podxl	5.617	2.26663	5.11e-10	5.35109	1.91256	0.00529261	4.99687	1.99138	5.47e-07	6.25818	2.22036	3.01e-05	0.067299	-4.75404	3.11e-21	0.00686343	-7.58704	1.33e-11	0.0272219	-5.87985	1.81e-12	0.584951	-1.52405	0.0034773	1.09652	-0.542992	0.555852	0.0117299	-7.2192	6.39e-35	0	-9.47986	2.06e-09	0.0347814	-5.37165	0.00987785	0.615008	-1.35126	1	0	-8.30207	0.0062927	2.48661	0.669826	1
ENSDARG00000053493	aldh1a2	3.39365	2.18296	5.79e-09	3.97965	2.191	0.000661874	1.95452	1.1291	0.0267508	1.75203	0.892683	0.237787	0.0648518	-4.13268	3.62e-17	0.152711	-2.73579	0.00279703	0.139998	-2.88857	9.89e-05	1.2956	0.468421	0.347153	1.42037	0.59902	0.335955	0.00432156	-7.87277	7.09e-35	0	-8.8108	1.66e-08	0.0579689	-4.0232	0.0709787	0.0492007	-4.20979	0.217365	0.131252	-2.87445	0.662655	0.674082	-0.529713	1
ENSDARG00000074322	si:ch211-194m7.3	0.0339694	-6.95657	1.19e-16	0.00824513	-8.55253	2.77e-06	0.0286902	-7.17607	1.25e-15	0.0548193	-6.18961	2.41e-06	13.0725	2.51581	1e-17	18.0851	2.52411	8.85e-09	9.60544	1.44501	0.00192492	0.122413	-5.18564	2.77e-17	0.119311	-5.16884	1.01e-11	0.0308683	-7.22181	7.52e-35	0.0205095	-7.51078	4.93e-08	0.127532	-4.95893	0.0254664	0.0836411	-5.52233	0.0704361	8.67775	1.15401	0.619691	0.0449388	-6.08176	1
ENSDARG00000055678	akap12b	3.91963	2.16111	1.05e-08	5.58745	2.50634	3.52e-05	2.02266	0.924561	0.107536	3.28258	1.65062	0.00836434	0.0397676	-5.06002	8.4e-22	0.00171586	-8.46325	8.92e-12	0.0596289	-4.33502	4.27e-08	1.78443	0.755121	0.0832507	0.807905	-0.536846	0.686534	0.00555629	-7.77384	7.58e-35	0.00455766	-7.4487	1.18e-07	0.0463752	-4.54652	0.0390429	0.0246003	-5.30816	0.0797629	0.00504814	-6.85599	0.0324392	1.45302	0.343753	1
ENSDARG00000054864	aplp2	1.11332	0.286825	0.764394	0.857493	-0.120573	1	1.05197	0.19421	0.91835	1.47793	0.706534	0.37785	1.26094	0.537501	0.188106	2.3696	1.48629	0.00390562	1.09147	0.25086	0.727531	1.15183	0.354527	0.50597	0.90449	-0.0436638	1	0.00555629	-7.47778	8.21e-35	0	-8.73809	9.16e-09	0.0579689	-3.95037	0.0612766	0.270604	-1.78237	1	1.17117	0.338771	1	0.524286	-0.811797	1
ENSDARG00000013976	anxa13	3.96784	2.08502	1.83e-08	3.67183	1.72269	0.0184675	3.23362	1.66001	7.83e-05	3.43827	1.64548	0.00660546	0.051392	-4.76451	2.1e-21	0.00514757	-7.53433	1.92e-11	0.0596289	-4.4066	9.24e-09	1.70309	0.587396	0.197405	0.976076	-0.32191	0.946472	0.00864312	-7.25966	8.83e-35	0	-9.10521	4.21e-09	0.0425106	-4.73349	0.021866	0.629769	-0.938988	1	0.0151444	-5.92707	0.0491557	1.09351	-0.136163	1
ENSDARG00000038123	myl9a	1.92639	1.22991	0.00656751	1.08836	0.255788	1	1.63534	0.934962	0.0957726	1.85947	1.08694	0.11793	0.0342613	-4.95555	1.46e-21	0.012011	-6.14691	4.43e-09	0.0440735	-4.44537	1.63e-08	1.85919	1.22831	0.000995943	1.42605	0.711306	0.215167	0.00432156	-7.7804	9.2e-35	0	-8.71849	1.66e-08	0.0231876	-5.12475	0.0161674	7.12426	3.15894	6.43e-07	0.0151444	-5.54025	0.0836868	1.94735	1.0858	0.9682
ENSDARG00000057671	epas1b	4.94638	2.42484	1.7e-11	4.77942	2.05759	0.00177341	4.75181	2.29226	2.02e-09	5.87444	2.46498	1.47e-06	0.0685227	-4.43609	2.6e-19	0.00514757	-7.61923	2.26e-11	0.0337033	-5.29366	8.3e-11	0.0681895	-4.37536	2.71e-14	0.0420429	-5.00553	1.39e-11	0.00864312	-7.34463	1.2e-34	0	-9.19009	4.72e-09	0.0154584	-6.08224	0.00386327	0.0787211	-3.96071	0.238085	0.00504814	-7.01219	0.022307	1.19837	-0.0903639	1
ENSDARG00000100968	si:ch211-1a19.3	3.13833	1.84725	2.22e-06	5.02403	2.43518	5.63e-05	2.45181	1.36789	0.00292929	2.66422	1.41629	0.0347205	0.122974	-3.33389	4.47e-13	0.0652026	-4.07905	1.1e-05	0.0894433	-3.66296	1.16e-06	1.56343	0.637774	0.158202	0.910171	-0.252472	1	0.00617366	-7.54213	1.25e-34	0.00227883	-7.93977	3.73e-08	0.498533	-1.11528	1	0.0492007	-4.339	0.181399	0.0807702	-3.67258	0.376876	0.479347	-1.14021	1
ENSDARG00000002013	grb10a	4.28891	2.2395	1.01e-09	3.44646	1.61624	0.0388705	4.73268	2.4004	1.88e-10	6.05206	2.62168	1.84e-07	0.0581219	-4.59183	3.58e-20	0	-9.53882	3.57e-13	0.0311107	-5.32402	6.89e-11	0.218535	-2.6044	6.3e-07	0.219305	-2.55449	0.000113837	0.00802575	-7.36346	1.25e-34	0	-9.10935	5.24e-09	0.0502397	-4.51501	0.033053	0.0984013	-3.57456	0.331726	0	-7.93156	0.0097537	0.734	-0.708695	1
ENSDARG00000076120	foxp4	1.28426	1.28693	0.00384267	0.560669	-0.0792321	1	0.863095	0.601683	0.350143	1.26523	1.17082	0.082095	0.138269	-2.28563	1.77e-07	0.0789294	-2.95159	0.00111857	0.309811	-0.985029	0.26003	1.65873	1.87603	2e-08	0.993121	0.838019	0.086793	0.00123473	-8.565	1.3e-34	0.00227883	-7.08724	3.43e-07	0.14299	-2.04541	0.550826	0.0639609	-3.13691	0.469877	0.201925	-1.54278	1	0.194735	-1.52593	1
ENSDARG00000021124	cfl1	9.81277	-0.0618286	1	8.18741	-0.330182	1	6.76609	-0.634694	0.559348	7.1616	-0.531802	0.873608	15.8844	0.796529	0.0246854	18.6445	0.940911	0.139374	25.4434	1.50082	0.000590142	10.2859	0.0133277	1	5.69056	-0.900183	0.201937	0.130882	-6.51798	1.3e-34	0.0524131	-7.60733	4.82e-09	16.4516	0.707711	0.755258	3.55721	-1.54276	1	22.4642	1.16669	0.56422	29.1653	1.51296	0.954533
ENSDARG00000015355	fosl1a	1.37192	0.537993	0.402383	3.27881	1.86399	0.0078466	1.7501	0.934774	0.0937274	1.5766	0.722406	0.366161	0.986237	0.00746412	1	0.904257	-0.12539	1	0.723324	-0.470294	0.801056	1.32436	0.499235	0.298852	0.928352	-0.0880833	1	0.00555629	-7.5562	1.4e-34	0	-8.81644	1.11e-08	0.320761	-1.62691	0.763143	0.216483	-2.17821	0.894433	0.979338	-0.00376539	1	2.51657	1.35943	0.88942
ENSDARG00000034817	asah1b	0.528169	-1.25865	0.0863907	0.368282	-1.73377	0.584992	0.485342	-1.37783	0.0892617	0.52188	-1.23585	0.481782	2.59163	1.45885	3.94e-06	7.30097	3.11754	7.24e-15	1.43109	0.275067	0.805847	0.536479	-1.26278	0.0198525	0.468153	-1.43566	0.0440552	0.00740839	-7.46761	1.52e-34	0.00455766	-7.52128	7.08e-08	0.0811565	-3.85914	0.0831536	0.103321	-3.50445	0.362337	2.75123	1.2282	0.376752	0.209714	-2.44681	1
ENSDARG00000020133	jdp2b	3.71252	0.453469	0.518196	5.23016	0.945957	0.560825	6.04645	1.26483	0.00838833	4.15531	0.601179	0.598036	3.42307	0.352169	0.47566	3.17262	0.191745	1	2.997	0.106794	1	2.08348	-0.473119	0.455036	2.64302	-0.0898559	1	0.0246946	-7.02989	1.7e-34	0.00683649	-8.32631	6.31e-09	4.9776	0.856136	0.630146	0.895452	-1.66157	1	1.38824	-1.0265	1	8.25376	1.5607	0.783139
ENSDARG00000074908	col6a1	0.665142	-0.648846	0.533952	0.428747	-1.26114	0.945084	0.506859	-1.05489	0.272801	0.995519	-0.0223546	1	0.0422149	-4.79729	1.54e-20	0.0102951	-6.47893	2.01e-09	0.0583326	-4.1892	9.07e-08	5.56196	3.76167	3.72e-38	2.21123	1.29616	0.00400804	0.00493893	-7.74958	1.77e-34	0	-8.85764	1.59e-08	0.0463752	-4.37007	0.0473474	0.0393605	-4.54645	0.16471	0.0100963	-6.09462	0.0584157	0.629143	-0.674462	1
ENSDARG00000103919	si:ch73-1a9.3	1.47055	-0.407139	0.720913	0.508449	-1.94139	0.427406	1.50384	-0.369949	0.895399	2.23444	0.237826	1	2.48762	0.466379	0.283762	2.58751	0.4691	0.660782	4.86883	1.54116	0.000467975	2.51398	0.459414	0.349282	3.01459	0.738393	0.18383	0.0172862	-6.97734	1.93e-34	0.00227883	-8.77432	3.33e-09	2.06369	0.113691	1	0.619928	-1.63638	1	1.6255	-0.237704	1	0.868817	-1.13639	1
ENSDARG00000018174	gnai2a	1.65683	0.499451	0.441944	1.58581	0.400145	1	1.17151	-0.0559222	1	1.35513	0.165631	0.950406	2.17927	1.07408	0.00112765	2.06246	0.824313	0.232476	2.23868	0.982535	0.0526628	0.658891	-0.965454	0.0820075	0.479516	-1.41641	0.0406621	0.00987785	-7.09605	2.11e-34	0.00455766	-7.53719	3.4e-08	1.73907	0.532237	0.746938	0.123002	-3.27892	0.385678	3.2409	1.45907	0.206225	2.0522	0.752978	1
ENSDARG00000054191	pgk1	1.70395	0.362322	0.640917	2.15747	0.696679	0.697023	1.42614	0.0763792	1	1.48232	0.131332	0.989364	2.05507	0.741615	0.0422737	1.90632	0.522927	0.58333	2.24127	0.798609	0.144978	0.887285	-0.678442	0.220291	0.623825	-1.1914	0.102403	0.0117299	-7.02335	2.13e-34	0	-9.28425	2.28e-09	1.60767	0.248092	0.989081	4.54614	1.80644	0.0724574	2.9683	1.15676	0.41943	2.92102	1.10159	0.961708
ENSDARG00000103994	ppiab	8.18881	-0.00936847	1	6.75825	-0.296949	1	7.80492	-0.0845386	1	7.87425	-0.0694029	1	12.421	0.736166	0.0422	12.8449	0.688533	0.364598	14.8981	0.950772	0.0610544	10.1775	0.35106	0.504832	8.13473	-0.0198236	1	0.109274	-6.46791	2.41e-34	0.0478554	-7.42387	7.19e-09	7.22293	-0.197629	1	9.81553	0.253296	1	9.48545	0.20254	1	16.6873	1.00915	1
ENSDARG00000019307	dusp5	1.02018	0.481177	0.480395	1.25601	0.766205	0.629746	0.913303	0.299	0.77491	0.912194	0.284693	0.816144	1.1863	0.810629	0.025655	0.96088	0.369122	0.675835	0.852952	0.188986	0.823096	1.04831	0.546832	0.251344	0.201124	-1.99836	0.00293144	0.00308683	-7.91649	2.41e-34	0.00455766	-6.85408	3.75e-07	1.03185	0.461801	0.812925	0.0688809	-3.38978	0.389626	1.13078	0.593686	0.919248	3.05584	2.029	0.468258
ENSDARG00000087303	cebpd	1.73025	0.718814	0.209373	1.84691	0.767477	0.63355	2.46496	1.31184	0.00573102	3.20803	1.65891	0.00765652	0.0789234	-4.03341	1.24e-16	0.0446123	-4.66487	1.4e-06	0.0285182	-5.32851	1.57e-10	1.71295	0.732436	0.0948568	3.65432	2.05937	9.08e-08	0.00617366	-7.59581	2.48e-34	0.00683649	-6.99315	2.44e-07	0.0656981	-4.036	0.0712246	1.22018	0.137848	1	0	-7.81574	0.0140071	0.883796	-0.328116	1
ENSDARG00000014329	npm1a	1.0662	0.76454	0.16359	0.884977	0.42808	1	0.334718	-1.05012	0.257454	0.344266	-0.977271	0.657894	0.713982	0.12039	0.92173	0.640015	-0.0591306	1	2.13108	1.95567	1.84e-06	0.873319	0.451917	0.365313	0.435201	-0.656796	0.524616	0.00246946	-7.9963	2.62e-34	0.00455766	-6.67073	5.13e-07	1.34488	1.05054	0.317242	0.506767	-0.393961	1	0.590632	-0.17119	1	0.239674	-1.41416	1
ENSDARG00000099014	fxyd1	1.40261	0.520716	0.42151	1.22028	0.276312	1	0.732794	-0.503157	0.840965	0.866146	-0.237223	1	0.687674	-0.644371	0.172275	1.69527	0.798104	0.263773	0.720732	-0.52548	0.724021	2.49837	1.60885	2.8e-06	1.33628	0.439766	0.537877	0.00679102	-7.34	2.7e-34	0	-8.86351	7.98e-09	0.0231876	-5.26985	0.0113413	4.13286	2.11182	0.00750019	0.424043	-1.26484	1	0.509306	-0.978429	1
ENSDARG00000021987	plecb	2.62441	1.44561	0.0005705	2.95175	1.50027	0.071873	1.78596	0.766867	0.220963	2.81114	1.44605	0.0271417	1.07128	-0.0576574	1	0.727523	-0.635073	0.811916	1.03573	-0.104981	1	1.10007	-0.0119554	1	0.562465	-1.0409	0.181829	0.00802575	-7.24477	2.72e-34	0.00227883	-7.99066	2.23e-08	0.112073	-3.29479	0.146567	0.551047	-1.0164	1	1.32261	0.258966	1	1.48298	0.416626	1
ENSDARG00000089362	grn1	0.16656	-7.22647	1.15e-16	0.0687094	-8.37918	6.14e-06	0.126715	-7.60579	5.94e-16	0.342073	-6.12248	6.54e-06	53.1809	1.62069	7.28e-07	88.3049	2.2113	3.56e-06	103.057	2.64035	2.35e-11	0.555375	-5.53968	8.68e-18	0.64087	-5.28203	2.29e-11	0.168541	-7.32343	2.76e-34	0.0524131	-8.77505	5.45e-09	0.390324	-5.90163	0.0123018	0.349325	-6.04962	0.0668745	96.3538	2.15802	0.0350594	0.149796	-7.1495	1
ENSDARG00000042667	klf2a	2.90383	1.71438	2.51e-05	3.11116	1.65402	0.0362081	3.2635	1.90792	3.83e-06	3.33959	1.80133	0.00265039	0.131539	-3.22307	3.92e-12	0.157859	-2.80611	0.00235614	0.0855545	-3.71441	1.39e-06	1.24795	0.2682	0.659555	1.19538	0.189038	0.925015	0.00555629	-7.66769	3.43e-34	0	-8.92783	1.47e-08	0.204824	-2.38054	0.437945	0.0688809	-3.87895	0.290702	0.0302888	-4.94191	0.158578	0.209714	-2.26796	1
ENSDARG00000096359	eppk1	4.45985	2.19146	4.28e-09	4.92509	2.09726	0.00145584	3.25633	1.55413	0.000424319	4.80217	2.09868	0.000146071	0.0581219	-4.68211	2.77e-20	0.00343171	-8.04325	1.2e-11	0.0440735	-4.9273	1.09e-09	1.03845	-0.337349	0.649988	1.27492	-0.00672571	1	0.00864312	-7.35352	3.89e-34	0	-9.19896	5.93e-09	0.0309168	-5.24269	0.0145295	0.0639609	-4.25003	0.206615	0.00504814	-7.02107	0.0256011	0.539266	-1.23446	1
ENSDARG00000026655	tspo	0.204912	-2.19458	0.000818915	0.142916	-2.63777	0.142656	0.346673	-1.41076	0.0747012	0.328916	-1.44997	0.346185	0.239829	-2.05122	2.01e-06	0.252231	-1.85097	0.0528853	0.368144	-1.31534	0.0928852	0.184851	-2.38487	4.75e-06	0.248848	-1.90543	0.00451185	3.65666	3.31494	4.21e-34	2.15577	1.39014	0.0138153	0.166178	-2.40259	0.400813	0.885612	0.0143523	1	0.474525	-0.891769	1	0.449388	-0.944203	1
ENSDARG00000089078	si:ch211-160j14.3	4.1618	2.37701	4.93e-11	3.72955	1.89733	0.0061441	3.84089	2.16603	2.48e-08	5.49948	2.61981	1.93e-07	0.048333	-4.71918	1.06e-20	0.00343171	-7.81697	2e-11	0.0479624	-4.5814	5.79e-09	0.253041	-2.24846	1.48e-05	0.077268	-3.92298	1.82e-08	0.00740839	-7.33372	4.29e-34	0	-8.97272	7.74e-09	0.019323	-5.60164	0.00782826	0.073801	-3.83065	0.267133	0.00504814	-6.7948	0.0273556	0.329551	-1.69522	1
ENSDARG00000022456	eno1a	1.2744	-0.502722	0.597112	1.60505	-0.138056	1	0.63716	-1.54191	0.0424802	0.717037	-1.33178	0.411124	2.98196	0.960393	0.00520543	4.5985	1.5293	0.00293652	3.50773	1.1138	0.02353	1.01873	-0.865842	0.102964	0.595418	-1.64682	0.0156578	0.0160515	-6.96338	4.56e-34	0.00683649	-7.65712	2.44e-08	1.94776	0.148415	1	6.77985	2.02475	0.0252372	6.26474	1.89982	0.0735396	8.70315	2.32506	0.2734
ENSDARG00000087697	lpl	3.62815	2.10266	2.39e-08	4.24899	2.12321	0.00114943	4.13975	2.3318	1.18e-09	5.40519	2.59957	3.19e-07	0.0948305	-3.73676	3.6e-15	0.0394647	-4.80518	6.63e-07	0.0401847	-4.82094	2.06e-09	0.13145	-3.19883	3.81e-09	0.139764	-3.06108	6.17e-06	0.00679102	-7.44019	4.73e-34	0.00683649	-6.96322	2.23e-07	0.0270522	-5.17722	0.0156687	0.0492007	-4.36272	0.18447	0.0302888	-4.97769	0.139885	0.584204	-0.885547	1
ENSDARG00000103747	cav1	3.47583	2.23153	1.26e-09	3.43547	1.94583	0.00429422	2.25696	1.37871	0.00252049	2.79579	1.64013	0.00765652	0.035485	-4.9992	5.16e-22	0.00686343	-6.91863	2.84e-10	0.0596289	-4.11184	8.46e-08	1.31943	0.498541	0.299573	0.876083	-0.173417	1	0.00617366	-7.41376	4.8e-34	0	-8.81165	1.13e-08	0.139125	-2.81162	0.262559	0.0934813	-3.34687	0.39682	0.0151444	-5.63344	0.0735396	1.19837	0.290696	1
ENSDARG00000036427	slc3a2a	0.0131494	-5.96416	1.6e-13	0.00549675	-6.67634	0.000106153	0.0167359	-5.62049	2.17e-11	0.0219277	-5.13878	5.68e-05	2.56471	2.3976	3.54e-16	5.11497	3.19575	2.14e-15	1.3935	0.86379	0.120062	0.00739404	-6.80519	4.41e-22	0.0272711	-4.96147	8.43e-11	0.00308683	-8.01917	4.93e-34	0.00455766	-6.95672	4.63e-07	0.0463752	-4.05405	0.0744441	0.103321	-2.93884	0.589405	0.590632	-0.461541	1	0	-5.79086	1
ENSDARG00000027063	arpc1b	0.664047	-1.78869	0.00720852	0.217122	-3.34165	0.0352318	0.247453	-3.223	4.83e-06	0.311374	-2.83792	0.0168537	5.17407	1.69951	2.15e-08	5.39809	1.45876	0.0054072	5.92659	1.67664	9.77e-05	0.557018	-2.08422	5.17e-05	0.352251	-2.71563	3.83e-05	0.0209904	-6.88053	4.93e-34	0.00455766	-8.36395	5.45e-09	7.81421	1.9547	0.0156687	0.127922	-4.05231	0.222663	7.14311	1.79015	0.112513	11.729	2.46798	0.210518
ENSDARG00000101385	f8	7.14234	2.41605	2.55e-11	5.95573	1.8089	0.0118845	5.58741	1.87822	4.35e-06	11.9068	3.10112	8.07e-11	0.0624046	-5.11009	7.81e-23	0.00686343	-7.8331	6.91e-12	0.073888	-4.72489	2.24e-09	0.107624	-4.25824	8.73e-14	0.0477243	-5.36384	1.26e-12	0.0160515	-7.03198	5.08e-34	0.00227883	-8.72578	5.03e-09	0.0309168	-5.76985	0.00610119	0.0492007	-5.1255	0.0822891	0.282696	-2.71098	0.719921	0.464368	-1.97237	1
ENSDARG00000006603	csrp1a	1.35549	0.790754	0.1406	1.41816	0.802954	0.576484	1.07947	0.410863	0.701423	1.10297	0.425643	0.663886	0.439891	-1.04177	0.0195735	0.423817	-1.01338	0.439785	0.478327	-0.847039	0.363232	2.39238	1.92988	4.17e-09	0.989712	0.273307	0.698525	0.00493893	-7.47135	5.26e-34	0.00227883	-7.57948	7.08e-08	0.301438	-1.47739	0.832073	0.0393605	-4.26823	0.177863	0.489669	-0.770978	1	3.46029	2.06831	0.431652
ENSDARG00000059906	sdc4	3.17559	-1.20443	0.0635637	4.65025	-0.600147	1	4.82831	-0.564925	0.651269	4.19258	-0.757689	0.666702	20.9031	2.25996	3.35e-15	10.954	0.703905	0.355573	10.5271	0.657597	0.266894	4.71083	-0.622246	0.270414	4.74516	-0.59358	0.492854	0.0870486	-6.55033	5.54e-34	0.0364613	-7.55215	8.66e-09	2.53904	-1.47938	0.832447	0.398525	-4.14059	0.194642	10.6061	0.617786	1	6.87564	-0.0341282	1
ENSDARG00000100657	egfl7	4.01058	2.53904	1.08e-12	4.71896	2.47876	3.49e-05	3.43325	2.16282	2.73e-08	3.83955	2.17453	5.68e-05	0.0379322	-4.90555	1.7e-21	0.00686343	-6.92018	3e-10	0.032407	-4.97052	7.32e-10	0.041078	-4.72034	1.43e-15	0.0409066	-4.66606	1.71e-10	0.00617366	-7.41532	5.78e-34	0	-8.8132	1.16e-08	0.0309168	-4.85666	0.0219728	0.0442806	-4.34983	0.177033	0.00504814	-6.63527	0.0320387	0.35951	-1.4148	1
ENSDARG00000032868	pde4ba	0.381334	-0.601462	0.582321	0.175896	-1.69351	0.614006	0.172141	-1.78408	0.0165547	0.293832	-0.959846	0.681883	1.13185	1.30967	5.36e-05	0.507894	-0.15259	1	0.946285	0.831921	0.1004	0.718865	0.408916	0.373371	0.367023	-0.657983	0.531276	0.00123473	-8.48958	7.2e-34	0.00227883	-7.01183	4.96e-07	1.59608	1.57213	0.0664594	0.260764	-1.10393	1	2.81686	2.4365	0.00219616	1.18339	1.08056	0.97462
ENSDARG00000019845	pdlim1	1.48369	1.51152	0.000304892	2.13549	1.95722	0.00255852	0.834405	0.514165	0.468146	0.787206	0.402113	0.690679	0.0734171	-3.24818	1.95e-12	0.12011	-2.37997	0.00926663	0.163331	-1.95985	0.00770849	1.53714	1.67471	1.09e-06	0.605645	0.00426086	1	0.0018521	-8.17861	7.2e-34	0.00455766	-6.53092	9.25e-07	0.150719	-1.99998	0.578431	0.0639609	-3.16584	0.45997	0.338225	-0.835688	1	4.16433	2.82393	0.0759724
ENSDARG00000077641	thbs3a	2.01077	0.502021	0.445081	1.6023	0.126752	1	2.02744	0.510568	0.555442	2.62694	0.887603	0.307291	0.0679109	-4.65987	1.02e-20	0.00343171	-8.24361	2.4e-12	0.05574	-4.7971	1.14e-09	5.60551	2.59808	3.13e-17	3.41911	1.40348	0.00105848	0.0129647	-7.00084	7.9e-34	0	-9.39929	2.42e-09	0.0656981	-4.44229	0.035252	0.0246003	-5.67369	0.0403463	0	-8.22151	0.00683116	0.194735	-2.83956	1
ENSDARG00000058638	si:ch211-71m22.1	2.30444	2.23798	1.13e-09	2.58347	2.16019	0.000719251	2.39802	2.27699	2.83e-09	2.41424	2.09027	0.000140105	0.0752526	-3.31212	7.3e-13	0.0326013	-4.3179	4.87e-06	0.106295	-2.68305	0.000241496	0.137201	-2.37262	5.64e-06	0.0409066	-4.06466	1.04e-08	0.00246946	-7.9546	7.92e-34	0.00227883	-7.21421	2.29e-07	0.328491	-0.984406	1	0.0541207	-3.48694	0.353748	0.106011	-2.57271	0.754941	0.823878	0.355883	1
ENSDARG00000099491	tmem176l.1	6.2668	1.14072	0.0117961	4.72171	0.61233	0.959261	5.88148	1.01856	0.048675	6.53447	1.12812	0.128535	1.2224	-1.51568	0.000187858	1.88916	-0.767347	0.516536	1.0798	-1.61333	0.0266235	6.31698	1.21474	0.000868791	5.80305	1.00243	0.0361516	0.038894	-6.55326	7.92e-34	0.0113941	-7.9079	5.03e-09	0.629929	-2.34285	0.396784	0.452646	-2.80969	0.558093	0.767317	-2.0512	0.964421	3.53519	0.157246	1
ENSDARG00000077139	col6a3	0.610353	-1.34073	0.0670223	0.420501	-1.83207	0.53941	0.50925	-1.60265	0.039223	0.929736	-0.679767	0.935755	0.0881006	-4.27859	6.21e-18	0.00171586	-8.82311	1.85e-12	0.0803694	-4.27189	5.49e-08	7.86069	3.66052	9.29e-36	4.39632	1.87763	2.35e-06	0.0104952	-7.28517	8.02e-34	0.00683649	-7.39346	9.76e-08	0.14299	-3.35683	0.162791	0.0639609	-4.44499	0.185841	0	-8.21595	0.0101653	0.344531	-2.05545	1
ENSDARG00000036074	cebpa	0.0767051	-3.81033	3.09e-08	0.0769545	-3.70291	0.0191401	0.118347	-3.17531	9.51e-06	0.201735	-2.35113	0.0617719	2.84308	2.10649	1.06e-12	3.6462	2.10698	4.57e-06	1.86794	1.00129	0.0533073	0.390241	-1.4699	0.00565501	0.798815	-0.352723	0.914768	0.00617366	-7.44729	8.11e-34	0.00911532	-6.52266	6.05e-07	0.115938	-3.10132	0.205758	0.0393605	-4.53394	0.156675	3.6498	1.93584	0.040634	0.0449388	-4.09357	1
ENSDARG00000037746	actb1	16.9946	0.362532	0.637327	19.4448	0.541748	1	11.5299	-0.251498	1	10.6108	-0.368289	1	18.9826	0.599021	0.12373	25.5869	0.99423	0.108776	30.7478	1.33619	0.00327387	12.6553	-0.110476	1	4.58722	-1.64761	0.00702914	0.189531	-6.39448	8.35e-34	0.0820378	-7.39162	7.98e-09	19.1877	0.513502	0.936033	1.75646	-2.97381	0.495024	34.3627	1.38057	0.369506	40.355	1.57355	0.931183
ENSDARG00000035719	arl5c	2.90383	0.158124	0.97537	6.50815	1.38455	0.128176	3.58029	0.491733	0.587313	2.83306	0.112064	1	5.87276	1.53563	7.48e-07	3.71998	0.53598	0.574931	4.92975	1.01118	0.0475522	0.234145	-3.64784	2.71e-11	0.322707	-3.13371	2.81e-06	0.0271641	-6.80494	8.4e-34	0.0182306	-7.0658	7.01e-08	4.53317	0.809603	0.667233	0.221403	-3.57005	0.338084	3.31158	0.336308	1	0.883796	-1.575	1
ENSDARG00000058593	sri	1.21304	0.343515	0.675143	0.934448	-0.0682371	1	0.878636	-0.167537	1	1.13366	0.222756	0.88755	1.28174	0.475075	0.270107	1.55285	0.716649	0.347803	2.33201	1.42089	0.0016185	0.916861	-0.105392	1	0.435201	-1.23839	0.0887231	0.00740839	-7.17191	1.06e-33	0.00455766	-7.22584	9.37e-08	0.749732	-0.390608	1	0.221403	-2.14098	0.893479	4.614	2.33956	0.00641317	0.74898	-0.380424	1
ENSDARG00000005673	f3b	0.351747	-2.17504	0.00126893	0.654113	-1.20795	0.99785	0.613252	-1.34507	0.11027	0.585471	-1.37827	0.411687	0.888347	-0.843109	0.0647177	0.633151	-1.27485	0.281943	0.698695	-1.14492	0.179461	5.77968	2.65598	2.97e-17	4.70767	1.98696	4.18e-07	0.0104952	-7.303	1.07e-33	0.00911532	-7.08925	1.9e-07	0.0115938	-6.62578	0.00262935	0.477246	-1.6476	1	2.34738	0.674404	0.852587	0.35951	-2.0143	1
ENSDARG00000068709	fam174b	2.4195	2.29527	4.11e-10	2.18496	1.84808	0.0058204	2.66938	2.45609	7.62e-11	3.23434	2.57096	4.53e-07	0.0244724	-4.95795	4.01e-21	0.00343171	-7.08957	6.03e-10	0.00777768	-6.29816	2.33e-12	0.0591524	-3.62716	8.96e-11	0.0329525	-4.39991	1.71e-09	0.00246946	-7.98568	1.2e-33	0.00227883	-7.24527	2.53e-07	0.00772919	-5.87462	0.00679745	0.0442806	-3.7815	0.294301	0	-7.0677	0.0264858	0.37449	-0.78865	1
ENSDARG00000096979	zgc:193725	0.00767051	-7.72657	2.68e-16	0	-9.32213	7.94e-06	0.00597711	-8.00489	2.91e-15	0.0372772	-5.4891	6.24e-05	3.13797	1.13814	0.00149364	16.2663	4.28726	2.14e-29	3.31459	1.08237	0.0457401	0.0164312	-6.79519	2.98e-21	0.0113629	-7.20966	2.34e-15	0.00740839	-7.96405	1.26e-33	0.00227883	-8.60243	6.2e-08	0.0115938	-6.81679	0.00528545	0.0984013	-4.06839	0.356869	2.11012	0.320598	1	0	-6.85136	1
ENSDARG00000044694	fybb	0.0175326	-5.50426	1.16e-12	0.00824513	-6.18904	0.00017866	0.0203222	-5.28474	6.83e-11	0.048241	-4.00036	0.000869559	2.58122	2.56318	6.22e-19	2.52231	1.91349	6.14e-05	1.65276	1.23446	0.0105552	0.0221821	-5.2444	3.34e-17	0.0340888	-4.57779	5.15e-10	0.00370419	-7.72449	1.32e-33	0	-8.46996	3.81e-08	0.606742	-0.352333	1	0.0492007	-3.86857	0.272705	4.02336	2.4982	0.00140423	0.209714	-1.80941	1
ENSDARG00000026865	fam107b	2.7055	1.81005	3.25e-06	2.81708	1.6887	0.0240806	2.8475	1.87821	3.36e-06	3.01506	1.83249	0.0015358	0.248395	-2.10218	9.59e-07	0.343171	-1.50232	0.141744	0.21259	-2.22426	0.00197813	0.851958	-0.159563	0.939401	0.281801	-1.82408	0.00630632	0.00679102	-7.22998	1.37e-33	0	-8.7536	1.1e-08	0.730409	-0.370214	1	0.74785	-0.333529	1	0.666354	-0.501001	1	0.37449	-1.29833	1
ENSDARG00000019861	fgl2a	1.81024	0.169022	0.962709	1.71224	0.0748644	1	1.86366	0.21364	0.988813	2.30461	0.528336	0.676769	4.37077	1.96675	3.36e-11	1.43274	-0.194219	1	2.31127	0.554764	0.394725	0.595631	-1.5647	0.00281648	0.348842	-2.31913	0.00047927	0.0148168	-6.96189	1.38e-33	0.00227883	-8.54474	7.08e-09	0.255063	-2.68764	0.303578	0.0639609	-4.5962	0.139177	2.48873	0.623817	0.888006	10.6355	2.74163	0.0987317
ENSDARG00000044125	txn	1.1955	0.141315	1	0.332553	-1.74521	0.639606	0.139864	-3.06195	4.32e-05	0.173229	-2.69766	0.0384627	1.17162	0.11863	0.93331	2.24949	1.13233	0.071459	2.54849	1.3814	0.00425328	2.67171	1.59283	1.23e-05	0.455654	-1.33647	0.0843977	0.00493893	-7.86373	1.58e-33	0.00455766	-7.38649	2.84e-07	0.664711	-0.729696	1	0.378845	-1.53637	1	4.50294	2.12595	0.0217632	0.194735	-2.41155	1
ENSDARG00000006901	si:ch1073-459j12.1	0.204912	-2.59714	0.000125108	0.0192386	-5.76845	0.000440941	0.0657483	-4.22346	3.57e-08	0.131566	-3.16963	0.0101401	0.0275314	-5.59911	5.38e-24	0.00514757	-7.47878	1.34e-10	0.032407	-5.20752	5.37e-10	6.14938	3.63364	1.51e-34	4.70994	2.50851	1.1e-11	0.00679102	-7.52635	1.62e-33	0	-9.04967	1.43e-08	0.0463752	-4.56231	0.0426296	0.0541207	-4.32322	0.219923	0.00504814	-6.87176	0.0359906	0.0599184	-3.9761	1
ENSDARG00000062590	pleca	1.88804	0.906169	0.0740921	1.42916	0.414363	1	1.44766	0.459679	0.627286	2.55239	1.32577	0.0543664	0.529215	-1.16449	0.00809457	0.561085	-0.988636	0.464959	0.788138	-0.490345	0.773674	2.85985	1.7503	2.05e-07	1.32378	0.317653	0.726043	0.00864312	-7.1133	1.65e-33	0	-8.95901	6.93e-09	0.038646	-4.71282	0.0248514	0.236163	-2.198	0.878904	0.661306	-0.720038	1	0.74898	-0.529045	1
ENSDARG00000103672	cirbpa	2.22993	0.148102	0.986853	1.90737	-0.095119	1	1.64968	-0.323526	0.952494	1.93622	-0.0730073	1	2.70236	0.503467	0.225623	2.34901	0.22241	0.993459	5.80215	1.7448	2.9e-05	2.21493	0.142355	0.875665	1.56354	-0.407655	0.723216	0.0240773	-6.60277	1.86e-33	0.00455766	-8.27929	4.26e-09	3.45495	0.788997	0.51904	0.826571	-1.31186	1	3.17528	0.656057	0.857251	2.09714	0.0358756	1
ENSDARG00000017673	nova2	1.42452	1.04401	0.029273	1.14332	0.625677	0.798266	1.63773	1.27192	0.00705002	2.01954	1.53317	0.016267	0.0250842	-5.1154	2.23e-22	0.00171586	-7.86613	4.54e-11	0.0285182	-4.77054	2.43e-09	2.19028	1.95324	2.79e-09	1.22833	0.788085	0.145491	0.00432156	-7.49852	1.93e-33	0	-8.43685	2.92e-08	0.0270522	-4.65008	0.0284225	0.0246003	-4.7108	0.119078	0.00504814	-6.25888	0.0424363	0.629143	-0.251716	1
ENSDARG00000025147	cd63	10.9809	0.427817	0.53652	10.136	0.277925	1	8.70387	0.0539407	1	9.37849	0.163498	1	9.70697	0.249716	0.657117	16.0501	1.01128	0.0984569	8.33119	-0.0148042	1	12.7687	0.705233	0.0976149	10.1869	0.304938	0.736644	0.122238	-6.33651	1.97e-33	0.0227883	-8.45384	9.08e-10	5.53797	-0.61836	1	0.536287	-3.99011	0.206473	17.2293	1.05885	0.673292	17.1217	1.01652	1
ENSDARG00000016470	anxa5b	0.279426	-1.70874	0.0111296	0.329805	-1.40702	0.809201	0.121933	-2.91043	3.8e-05	0.15788	-2.48213	0.042884	1.2536	0.670852	0.0813319	1.07584	0.343871	0.708342	1.76553	1.16283	0.0170812	2.68486	2.11478	7.01e-11	0.813586	-0.0873995	1	0.00555629	-7.36525	2.03e-33	0.00227883	-7.6255	7.58e-08	0.100479	-3.08111	0.198923	0.0295204	-4.67717	0.125824	1.74161	1.04325	0.528732	0.35951	-1.22679	1
ENSDARG00000099195	ier2a	2.43265	0.430655	0.539061	2.90778	0.672773	0.891311	3.1069	0.827008	0.163156	3.68386	1.05086	0.179078	2.21659	0.306108	0.545937	2.28552	0.3166	0.866212	1.45832	-0.375118	0.797282	2.40964	0.431437	0.388294	1.99647	0.112258	1	0.0203731	-6.71001	2.07e-33	0.00455766	-8.15186	7.16e-09	1.51879	-0.299922	1	0.693729	-1.43653	1	1.79714	-0.0526953	1	2.30686	0.301802	1
ENSDARG00000054823	id3	1.17359	-0.278076	0.909043	1.36045	-0.0449859	1	0.87744	-0.721105	0.590572	1.04595	-0.438433	1	1.30805	-0.116965	1	1.08957	-0.381791	1	1.34424	-0.0648524	1	3.47602	1.62379	2.69e-06	2.15782	0.695758	0.227988	0.0123473	-6.99789	2.37e-33	0.00911532	-7.0069	1.34e-07	4.40177	1.72802	0.0524542	0.152522	-3.186	0.456229	3.20052	1.22309	0.377524	1.24331	-0.177544	1
ENSDARG00000035326	nccrp1	0.580767	-1.18633	0.110742	0.464475	-1.46524	0.770477	0.573803	-1.19784	0.166288	0.70388	-0.864985	0.751846	1.80912	0.646298	0.0973436	2.40906	1.01629	0.10763	2.99181	1.41687	0.00193822	1.78854	0.58991	0.203078	1.42605	0.198414	0.906285	0.0104952	-7.06487	2.41e-33	0.00455766	-7.58852	5.23e-08	0.343949	-1.88656	0.634272	0.349325	-1.85579	1	6.69888	2.53279	0.00181402	0.38947	-1.6648	1
ENSDARG00000094451	cfp	0.00657472	-7.12057	4.95e-16	0	-8.52376	9.67e-06	0.00358627	-7.79147	1.86e-15	0.0920965	-3.42981	0.00482703	2.89325	2.22795	7.43e-14	5.0103	2.76712	7.34e-11	2.59775	1.62071	0.00029975	0.0377918	-4.82965	2.14e-15	0.112493	-3.21357	3.58e-06	0.00555629	-7.5439	3.19e-33	0	-8.80415	2.37e-08	0.0463752	-4.31652	0.0554321	0.0147602	-5.66355	0.0597951	1.47406	0.610441	0.905674	0	-6.05299	1
ENSDARG00000006456	pdgfrl	0.404345	-0.4087	0.831362	0.167651	-1.66511	0.63563	0.271361	-1.00976	0.306444	0.377157	-0.493163	1	0.0171307	-5.12884	1.8e-21	0.00343171	-6.75978	2.65e-09	0.0259256	-4.37951	4.42e-08	2.30776	2.98741	7.07e-23	1.92943	2.28089	1.01e-09	0.00123473	-8.39327	3.19e-33	0.00227883	-6.91554	6.76e-07	0.00772919	-5.54483	0.0115548	0.462486	-0.180866	1	0	-6.73801	0.0358122	0.0898776	-2.35571	1
ENSDARG00000057113	c6	0.443794	-2.82964	3.38e-05	0.233612	-3.67896	0.0272774	0.24028	-3.70963	7.48e-07	0.212699	-3.82822	0.00194188	0.105231	-5.02525	1.66e-21	0.012011	-7.81877	1.45e-11	0.0985173	-4.98054	1.53e-09	11.4057	2.66067	5.82e-17	17.5376	3.47397	5.05e-25	0.025312	-7.05833	3.23e-33	0.013673	-7.58199	6.35e-08	0.0927503	-4.95916	0.0282046	0.265684	-3.46554	0.440406	0.0252407	-6.62664	0.0458259	0.269633	-3.38969	1
ENSDARG00000043257	ckbb	0.0219157	-5.88499	8.58e-14	0.0109935	-6.55215	8.75e-05	0.0286902	-5.49612	1.77e-11	0.0767471	-4.03898	0.000816781	2.55125	1.35279	3.01e-05	3.50206	1.65853	0.0011162	3.98217	1.95941	2.67e-06	0.598918	-1.14629	0.0398254	0.561329	-1.21497	0.110595	0.00926049	-7.21619	3.27e-33	0.00455766	-7.56972	7.85e-08	1.06663	-0.224634	1	9.11196	3.0633	3.12e-06	1.12069	-0.151301	1	0.104857	-3.40297	1
ENSDARG00000056134	c1qtnf5	0.0317778	-4.79921	1.62e-10	0.0274838	-4.8448	0.00291427	0.0179313	-5.57153	3.84e-11	0.0328916	-4.64169	0.000236463	0.0263078	-5.19812	1.05e-21	0.00171586	-8.01557	9.16e-11	0.0259256	-5.05193	1.88e-09	4.96058	4.08043	1.64e-44	2.89073	2.15602	2.38e-08	0.00370419	-7.84088	3.36e-33	0	-8.58627	5.18e-08	0.0231876	-4.99244	0.0270181	0.00984013	-5.8608	0.054287	0.00504814	-6.40831	0.0559348	0.149796	-2.37403	1
ENSDARG00000104267	postnb	0.0241073	-6.12992	2.15e-12	0.00824513	-7.2501	0.000186752	0.022713	-6.19493	3.2e-11	0.0635904	-4.67926	0.000799084	0.0330377	-5.82315	3.01e-22	0.0102951	-7.15235	5.23e-09	0.219071	-2.96808	0.000379206	9.45205	4.03439	1.07e-37	5.65761	2.1901	1.39e-07	0.00493893	-8.42309	3.38e-33	0.00227883	-8.53066	1.8e-07	0.0270522	-5.74466	0.0286451	0.0787211	-4.30174	0.373224	0	-8.35296	0.0359071	0.0449388	-4.77933	1
ENSDARG00000104795	cxcl8a	0.241073	-3.46931	2.17e-06	0.162154	-3.95438	0.0276162	0.130301	-4.34523	9e-08	0.14253	-4.15483	0.00174267	10.353	3.36774	3.04e-29	5.18532	1.16743	0.068855	4.36198	0.912602	0.114712	0.518405	-2.39202	2.67e-05	0.446563	-2.56813	0.000455547	0.013582	-7.68313	3.4e-33	0.00683649	-8.1448	9.81e-08	0.112073	-4.45097	0.0805167	0.00984013	-7.41972	0.0245531	4.55342	0.902844	0.897161	0.074898	-4.80857	1
ENSDARG00000007818	palm1b	1.27221	1.44193	0.000650306	0.904215	0.784152	0.609272	1.46798	1.68152	7.03e-05	2.05463	2.12903	8.71e-05	0.167024	-1.85811	1.58e-05	0.109815	-2.34014	0.00998378	0.115369	-2.29597	0.00155751	0.69504	0.425318	0.345149	0.618144	0.219987	0.779274	0.0018521	-8.01174	3.45e-33	0	-7.94955	1.07e-07	0.0115938	-5.1633	0.0152272	0.585488	0.128376	1	0.0151444	-4.77099	0.153945	0.329551	-0.669176	1
ENSDARG00000103735	elovl1b	0.69692	-0.620419	0.540549	0.912461	-0.193494	1	0.283315	-1.95915	0.00546428	0.263133	-2.02108	0.112956	2.02387	1.24036	0.000110745	2.6407	1.48184	0.00410727	1.92886	0.993554	0.0503235	1.25124	0.307137	0.583654	0.777225	-0.451585	0.771311	0.00926049	-6.95905	3.48e-33	0	-8.89809	6.31e-09	0.761325	-0.456815	1	0.403445	-1.37194	1	2.89763	1.52553	0.172589	1.70767	0.713795	1
ENSDARG00000014793	ehd1b	2.47757	2.13483	9.3e-09	2.68791	2.02264	0.0023524	1.28628	0.913555	0.105697	1.49766	1.10447	0.10821	0.220251	-1.90356	9.53e-06	0.341456	-1.13822	0.347415	0.234627	-1.70959	0.0209911	1.06639	0.634744	0.158885	0.61019	-0.281409	0.999647	0.00432156	-7.45235	3.87e-33	0.00227883	-7.39053	1.31e-07	0.0309168	-4.4338	0.0371222	0.0295204	-4.44206	0.156675	0.0504814	-3.75161	0.346645	0.404449	-0.827094	1
ENSDARG00000095268	si:dkey-261h17.1	2.03707	1.44733	0.000668514	2.17122	1.41682	0.0768506	1.40343	0.788944	0.20736	2.32653	1.55216	0.0150779	0.0342613	-4.86054	4.94e-21	0.00686343	-6.73096	8.22e-10	0.0427772	-4.39257	2.31e-08	2.7169	2.14432	3.47e-11	0.653369	-0.425986	0.81454	0.00555629	-7.36364	4.2e-33	0	-8.62406	2.23e-08	0.0463752	-4.1362	0.0582619	0.0246003	-4.89812	0.106658	0.00504814	-6.44611	0.0395423	1.28825	0.583936	1
ENSDARG00000044613	c1qa	0.0208199	-6.24201	5.38e-15	0	-9.16067	2.04e-06	0.00836796	-7.42816	8.08e-16	0.0767471	-4.32583	0.000319341	5.01439	2.53574	1.51e-18	6.59232	2.43921	2.29e-08	4.39828	1.775	3.34e-05	0.0271115	-5.9372	1.5e-20	0.0443155	-5.18296	6.08e-12	0.013582	-6.97844	4.2e-33	0.00683649	-7.44078	6.63e-08	0.0966149	-3.95284	0.0750837	0.201723	-2.90482	0.580606	0.752172	-1.02078	1	0.0449388	-4.68962	1
ENSDARG00000033614	rasgef1ba	0.187379	-3.3858	5.49e-07	0.137419	-3.74391	0.0185609	0.187681	-3.37248	3.23e-06	0.33988	-2.46117	0.0505057	7.01868	3.05165	1.16e-26	3.02506	0.79572	0.279021	3.38977	1.00588	0.0530599	0.782126	-1.31636	0.00958835	0.504514	-1.93602	0.00452543	0.0166689	-6.95408	4.23e-33	0.00455766	-8.11542	1.78e-08	0.884992	-1.052	1	0.196803	-3.19976	0.479234	3.99812	1.17011	0.424321	0.793919	-1.19045	1
ENSDARG00000019062	arpc5b	0.116153	-2.42346	0.000214946	0.0797029	-2.87146	0.0936962	0.0980247	-2.65878	0.00016446	0.10306	-2.52738	0.0382847	1.37902	1.66131	5.77e-08	1.75704	1.77177	0.000276397	1.55943	1.62403	0.00020277	0.41078	-0.560053	0.413083	0.293164	-1.05379	0.17873	0.00246946	-7.8057	4.33e-33	0	-8.06562	7.92e-08	0.761325	0.396636	0.867401	0.0934813	-2.59902	0.676058	1.71132	1.60414	0.140164	0.449388	-0.353146	1
ENSDARG00000005230	ssr2	1.58122	-0.041434	1	1.23952	-0.4016	1	1.68913	0.0623689	1	1.68405	0.0547806	1	1.97737	0.344528	0.474212	1.83082	0.183983	1	2.0222	0.345233	0.683991	3.11782	1.1284	0.00244883	2.89641	0.943021	0.0543568	0.0191383	-6.6014	4.5e-33	0.00455766	-7.95595	9.09e-09	1.04344	-0.650277	1	0.364085	-2.16578	0.866064	1.16612	-0.485512	1	0.838857	-0.952262	1
ENSDARG00000059294	marco	0.0120537	-7.78258	1.73e-17	0.00824513	-7.96295	1.31e-05	0.0167359	-7.32362	2.91e-15	0.087711	-4.94175	0.000120951	7.57175	2.13308	3.01e-12	18.6102	3.45322	5.28e-18	4.63809	0.901102	0.107802	0.0607955	-5.59743	2.9e-18	0.046588	-5.91643	2.85e-13	0.0209904	-7.17539	5.19e-33	0.00911532	-7.92136	4.99e-08	0.0579689	-5.45723	0.0171142	0.118082	-4.45821	0.223861	2.54931	-0.0560436	1	0.0599184	-5.1702	1
ENSDARG00000108953	si:ch211-283g2.2	0.00328736	-7.26814	1.73e-15	0	-7.8638	3.48e-05	0.00239085	-7.54652	3.28e-14	0.0306988	-4.29205	0.000567873	2.11686	2.6477	1.23e-19	3.10055	2.72216	2.03e-10	1.34943	1.27429	0.00883968	0.0115018	-5.82078	2.02e-18	0.0340888	-4.25064	8.24e-09	0.0018521	-8.20647	5.32e-33	0.00227883	-7.14396	5.27e-07	0.0154584	-5.03587	0.0248192	0.073801	-3.00064	0.569408	0.191829	-1.67245	1	0.0149796	-4.3928	1
ENSDARG00000040251	ctsk	1.11003	0.0811097	1	0.64312	-0.731451	1	1.05556	0.00141355	1	1.23672	0.240725	0.86459	1.12451	0.110444	0.939699	3.93274	2.15092	1.71e-06	1.04351	-0.0164669	1	1.68749	0.79681	0.0566369	1.19197	0.193873	0.91035	0.00926049	-6.98033	5.52e-33	0.00227883	-7.91921	2.92e-08	0.0425106	-4.54745	0.0303193	0.073801	-3.7772	0.267878	0.247359	-2.09126	0.963078	2.80118	1.41112	0.857779
ENSDARG00000071437	ptprc	0.0186284	-5.72511	2.01e-13	0.00274837	-7.49235	2.22e-05	0.00956338	-6.58953	8.59e-14	0.0306988	-4.92185	6.82e-05	2.66749	2.07124	2.61e-12	2.88779	1.78272	0.000267188	2.60034	1.66157	0.000140477	0.0517583	-4.35034	6.98e-14	0.0272711	-5.19293	8.54e-12	0.00679102	-7.24927	5.59e-33	0.00455766	-7.18762	1.65e-07	3.64045	2.03724	0.0106491	0.0442806	-4.30947	0.191286	3.67	2.02219	0.0275528	1.19837	0.329782	1
ENSDARG00000012071	angptl1a	0.00547893	-6.62714	4.6e-14	0.00274837	-6.80802	0.00015008	0.0107588	-5.75236	4.04e-11	0.0153494	-5.14491	8.87e-05	0.025696	-4.73096	5.01e-19	0.00514757	-6.51741	9.85e-09	0.0155554	-5.24669	1.41e-09	3.21559	3.70256	1.89e-35	2.46235	2.54765	6.59e-12	0.00123473	-8.56617	5.6e-33	0.00227883	-7.08841	8.18e-07	0.0656981	-3.12926	0.225962	0.0246003	-4.36234	0.223861	0	-6.91085	0.0421462	0.074898	-2.75136	1
ENSDARG00000098129	si:dkeyp-97a10.2	2.49511	2.24335	1.2e-09	2.68516	2.09614	0.00140505	2.91803	2.52846	1.5e-11	3.05453	2.36745	5.75e-06	0.038544	-4.39126	1.78e-18	0.0411806	-4.10624	1.24e-05	0.0181479	-5.277	2.62e-10	0.0238253	-4.99937	2.84e-16	0.0136355	-5.68996	8.18e-13	0.00370419	-7.57979	6.46e-33	0.00227883	-7.32518	1.92e-07	0.0115938	-5.5393	0.0100998	0.0688809	-3.27554	0.43171	0.0151444	-5.147	0.118508	0.554245	-0.318955	1
ENSDARG00000004301	rhogb	0.711165	0.0345899	1	0.711829	0.0350749	1	0.718449	0.0503703	1	0.912194	0.411013	0.678959	1.24503	1.06702	0.00141228	1.17536	0.815382	0.186221	1.51276	1.26102	0.00740711	0.253041	-1.57272	0.00247374	0.156809	-2.24083	0.000684911	0.00432156	-7.38159	6.85e-33	0.00227883	-7.31983	1.43e-07	0.691763	-0.00671283	1	0.0246003	-4.5939	0.130686	3.75077	2.5525	0.000730276	1.10849	0.674714	1
ENSDARG00000092970	tmsb2	0.0208199	-5.53035	2.27e-12	0.00274837	-7.44996	4.17e-05	0.00597711	-7.13253	3.86e-14	0.0087711	-6.46586	2.94e-06	0.0305905	-5.12898	1.8e-21	0.0205903	-5.45773	1.28e-07	0.0803694	-3.60521	3.64e-06	6.09844	4.65132	4.86e-59	2.35099	1.56526	0.000268081	0.00493893	-7.62233	6.89e-33	0	-8.73049	3.73e-08	0.00772919	-6.35975	0.00488904	0.0147602	-5.58987	0.0705187	0	-7.5527	0.0236205	0.0149796	-4.97918	1
ENSDARG00000056913	pcolcea	0.00547893	-7.79805	6.58e-17	0	-8.97852	6.17e-06	0.0155405	-6.43794	4.71e-13	0.0175422	-6.14605	5.62e-06	0.0238606	-6.01133	1.63e-25	0.00171586	-8.68827	9.57e-12	0.0596289	-4.56083	2.57e-08	4.67386	2.38577	3.23e-13	9.16875	3.9006	9.81e-33	0.00864312	-7.41352	6.93e-33	0	-9.2589	1.23e-08	0.0038646	-7.47331	0.00126669	0.231243	-2.52889	0.814211	0	-8.08111	0.016598	0	-6.50774	1
ENSDARG00000056920	tmem88a	2.41511	2.26616	9.76e-10	1.7782	1.49774	0.052686	2.86423	2.58262	5.61e-12	3.22996	2.54658	7.07e-07	0.028755	-4.74643	5.64e-20	0.00171586	-7.69199	1.75e-10	0.00259256	-7.53864	2.64e-14	0.0665464	-3.47498	4.49e-10	0.12272	-2.53946	0.000173509	0.00308683	-7.73969	8.09e-33	0	-8.26273	7.08e-08	0.0038646	-6.47704	0.00351372	0.0147602	-5.12194	0.0924371	0	-7.08494	0.0275528	0.239674	-1.4208	1
ENSDARG00000078659	tmem176	0.416399	-0.818448	0.354354	0.239109	-1.58675	0.68649	0.272556	-1.44697	0.0694192	0.324531	-1.15319	0.537508	0.0318141	-4.68394	7.95e-20	0.00686343	-6.45041	3.24e-09	0.0544438	-3.77045	9.2e-07	3.31993	3.19289	1.39e-26	2.68733	2.35382	1.98e-10	0.00370419	-7.59808	8.42e-33	0	-8.34365	5.49e-08	0.038646	-4.09678	0.0644244	0.0442806	-3.87979	0.273358	0	-7.16586	0.0250492	0.224694	-1.58956	1
ENSDARG00000062390	cdc42ep5	1.21413	1.41094	0.000972124	1.5281	1.65008	0.0200567	0.80691	0.696752	0.245286	0.984556	0.972893	0.180101	0.0244724	-4.61708	1.7e-19	0.0205903	-4.63269	1.68e-06	0.041481	-3.71525	1.07e-06	1.51824	1.95543	2.98e-09	0.718138	0.509369	0.37541	0.0018521	-7.969	8.42e-33	0	-7.90684	1.25e-07	0.0038646	-6.12109	0.00477309	0.118082	-2.11645	0.91422	0.0100963	-5.14356	0.114803	1.12347	1.11221	0.965516
ENSDARG00000023062	ccn1	4.53984	1.51457	0.000389951	2.56423	0.49243	1	3.40098	0.990599	0.0739638	4.08514	1.22614	0.100102	0.0960541	-4.48965	5.45e-19	0.00857929	-7.57096	3.68e-11	0.0998136	-4.29694	5.26e-08	4.4545	1.56807	1.08e-05	3.91794	1.24215	0.00703491	0.0166689	-6.98041	9.42e-33	0.00683649	-7.7266	4.93e-08	0.019323	-6.35601	0.00370912	0.177122	-3.3745	0.441007	0.0201925	-6.22681	0.0564458	4.52384	1.29029	0.910862
ENSDARG00000101813	nap1l1	1.27111	1.063	0.0242845	1.1021	0.760372	0.628333	0.952752	0.571337	0.383099	1.36391	1.10361	0.105312	0.455798	-0.628662	0.223622	0.26081	-1.39693	0.184628	1.03962	0.707974	0.171929	0.893858	0.490822	0.305258	0.813586	0.318418	0.631173	0.00432156	-7.31823	9.57e-33	0.00683649	-6.2561	9.76e-07	0.761325	0.199563	1	0.72817	0.133641	1	0.383658	-0.796303	1	0.614164	-0.104723	1
ENSDARG00000101169	grap2b	0.00547893	-6.42681	6.42e-14	0	-7.6081	4.69e-05	0.0119542	-5.41412	1.03e-10	0.019735	-4.62204	0.000230563	1.44815	2.07708	3.97e-12	1.6884	1.9169	6.91e-05	1.3585	1.59701	0.00036243	0.0172528	-5.01005	1.15e-15	0.0215896	-4.62886	8.58e-10	0.00123473	-8.36595	9.66e-33	0	-7.88849	1.97e-07	2.68976	2.54152	8.67e-05	0.0442806	-3.42397	0.405762	1.06516	1.07484	0.512479	0.104857	-2.13545	1
ENSDARG00000013598	tnfb	0.015341	-6.91705	4.95e-16	0.0109935	-7.09777	4.63e-05	0.0107588	-7.36551	2.7e-15	0.11841	-3.9728	0.00132164	6.65159	2.86278	1.24e-22	5.37578	1.7451	0.000587914	3.95884	1.26924	0.00960442	0.0731189	-4.78836	3.27e-15	0.0477243	-5.33831	7.15e-12	0.0148168	-7.11765	1.02e-32	0.00911532	-7.37815	1.3e-07	1.38739	-0.395411	1	0.0442806	-5.2376	0.103522	6.30512	1.86364	0.103706	0.0599184	-4.62699	1
ENSDARG00000057867	lasp1	1.63053	0.190758	0.921675	1.38243	-0.0679101	1	1.35202	-0.105194	1	1.48232	0.0367474	1	1.92414	0.503496	0.225929	2.3044	0.72281	0.334288	2.48367	0.864708	0.102129	1.80086	0.363958	0.48738	1.30447	-0.161585	1	0.0172862	-6.57677	1.18e-32	0.0205095	-6.05168	6.59e-07	2.51199	0.821032	0.491049	0.0787211	-4.1453	0.181852	3.47312	1.29898	0.307715	2.41172	0.732011	1
ENSDARG00000095695	ms4a17a.10	0.030682	-5.10764	1.06e-11	0.0137419	-5.97883	0.000241074	0.0179313	-5.83054	4.09e-12	0.0701688	-3.85395	0.00138978	3.74917	2.93053	2.07e-24	3.77489	2.17039	2.23e-06	2.36312	1.4031	0.00256544	0.0139665	-6.25922	5.54e-21	0.046588	-4.51428	7.89e-10	0.00740839	-7.20573	1.5e-32	0.00911532	-6.52238	7.3e-07	0.0772919	-3.6643	0.111268	0.113162	-3.11655	0.511055	0.545199	-0.883916	1	0	-6.09371	1
ENSDARG00000039007	eno3	1.52095	-0.780292	0.308749	1.14607	-1.16298	1	1.9067	-0.430945	0.834593	1.90991	-0.414881	1	3.33375	0.495205	0.254254	4.19699	0.794517	0.278611	3.01904	0.284945	0.789818	1.3679	-0.963804	0.0687743	1.74648	-0.56739	0.537237	0.0277815	-6.71073	1.53e-32	0.0182306	-7.00345	1.22e-07	2.2376	-0.176266	1	34.9472	4.21557	1.3e-15	3.97793	0.671794	0.84877	0.734	-1.77611	1
ENSDARG00000075989	arpc2	1.38836	-0.64687	0.41823	1.12134	-0.932881	1	1.26237	-0.787194	0.386064	1.43188	-0.577489	1	4.17376	1.27779	5.38e-05	4.96741	1.35792	0.0106244	4.49031	1.22857	0.00864816	1.4977	-0.545059	0.349467	1.38401	-0.649909	0.418055	0.0283988	-6.42161	1.59e-32	0.0113941	-7.33097	2.44e-08	3.37766	0.700916	0.598605	0.73801	-1.5278	1	5.26016	1.35814	0.388579	3.75988	0.828751	0.999739
ENSDARG00000103533	clec14a	1.98228	2.53337	1.97e-12	1.40992	1.63946	0.0235724	1.87681	2.3639	6.74e-10	2.30899	2.51918	1e-06	0.0250842	-4.47482	2.3e-18	0.00343171	-6.64439	4.5e-09	0.0155554	-4.95788	2.88e-09	0.0172528	-4.92166	1.99e-15	0.0113629	-5.40557	1.11e-11	0.00123473	-8.27788	1.67e-32	0	-7.80045	2.15e-07	0.038646	-3.55269	0.125554	0.00984013	-5.07475	0.0964206	0	-6.62267	0.0400069	0.35951	-0.398595	1
ENSDARG00000090783	mfap4	0.0131494	-7.62158	8.85e-17	0.0109935	-7.59552	3.48e-05	0.0119542	-7.72582	1.45e-15	0.0570121	-5.49965	4.11e-05	6.70115	1.90392	1.86e-09	14.0186	2.8954	2.38e-11	8.76285	2.08459	1.11e-06	0.0386133	-6.19717	4.92e-20	0.085222	-5.01346	1.64e-10	0.0191383	-7.25933	1.73e-32	0.013673	-7.39037	2.17e-07	0.0811565	-4.952	0.0380294	0.0590408	-5.35679	0.124596	2.95316	0.206441	1	0.0299592	-5.86182	1
ENSDARG00000036830	krt91	1.17578	-0.999355	0.220271	0.948189	-1.27465	1	2.30597	0.0393611	1	1.74983	-0.376963	1	0.12175	-4.43329	6.1e-16	0.012011	-7.44007	2.32e-09	0.0155554	-7.17114	1.46e-12	2.27161	0.0167897	1	18.5011	4.62023	7.65e-43	0.00926049	-8.07306	1.74e-32	0	-10.011	2.42e-08	0.0772919	-4.832	0.0770903	0.0836411	-4.69989	0.312513	0.0100963	-7.24816	0.0807633	0.0299592	-5.67479	1
ENSDARG00000016939	itgb2	0.109579	-2.30367	0.000470491	0.0906964	-2.48788	0.188495	0.100416	-2.42004	0.000648603	0.188579	-1.45609	0.343816	1.35638	1.95337	5.57e-11	1.21826	1.38696	0.00633867	1.20295	1.41115	0.00209187	0.285903	-0.906317	0.118646	0.245439	-1.11056	0.149613	0.0018521	-7.92687	1.74e-32	0	-7.86473	1.43e-07	0.780648	0.642138	0.664597	0.0295204	-3.91557	0.247451	1.81228	1.90608	0.0450967	0.119837	-1.94147	1
ENSDARG00000075549	cdh5	3.78375	2.55814	7.03e-13	3.00123	1.83227	0.0100132	3.04833	2.05916	1.99e-07	4.8855	2.72964	3.71e-08	0.0458857	-4.53611	1.55e-19	0.00171586	-8.14631	1.75e-11	0.0272219	-5.11568	3.74e-10	0.020539	-5.5994	6.3e-19	0.0261348	-5.19595	7.19e-12	0.00740839	-7.07769	2.04e-32	0.00227883	-7.71684	6.63e-08	0.0115938	-5.93105	0.00531836	0.0442806	-4.25353	0.195229	0.0100963	-5.95394	0.0580928	1.10849	0.274188	1
ENSDARG00000042151	skia	1.33028	1.40634	0.000960088	1.23677	1.16771	0.204935	1.046	0.972432	0.0528732	1.53933	1.53693	0.00975792	0.260019	-1.27984	0.00328513	0.21105	-1.48759	0.148901	0.261849	-1.18873	0.138929	1.08775	1.10295	0.00377187	0.563602	-0.0279321	1	0.00308683	-7.51902	2.21e-32	0.00227883	-7.04199	3.16e-07	0.343949	-0.743312	1	0.00984013	-5.31661	0.0622383	0.35337	-0.697749	1	0.239674	-1.19975	1
ENSDARG00000019371	flt1	2.44141	2.66252	1.32e-13	4.27098	3.30493	4.11e-10	1.6461	1.80487	1.98e-05	1.35075	1.35113	0.0373947	0.0165189	-5.28361	8.33e-22	0	-8.44865	1.08e-10	0.0155554	-5.1771	1.25e-09	0.0328624	-4.23845	9.08e-13	0.00909035	-5.9147	1.08e-12	0.0018521	-8.08141	2.43e-32	0.00227883	-7.01894	7.04e-07	0.0154584	-4.91079	0.0284674	0.0344405	-3.8773	0.298466	0	-6.8414	0.0379153	0.329551	-0.739074	1
ENSDARG00000035329	capns1a	2.88301	1.52577	0.000190743	2.77036	1.32075	0.157396	2.57375	1.30293	0.00464163	2.93393	1.43401	0.0279806	0.445397	-1.54273	0.000270602	0.612561	-0.965814	0.473902	0.53666	-1.1775	0.137225	1.51907	0.4414	0.372111	1.33174	0.211609	0.882459	0.0129647	-6.66417	2.47e-32	0	-9.06313	4.21e-09	0.47921	-1.29708	0.92727	1.07257	-0.122086	1	0.535102	-1.13125	1	0.674082	-0.783067	1
ENSDARG00000017794	sdr16c5b	0.379142	-0.97212	0.224009	0.288579	-1.32614	0.868809	0.448284	-0.713537	0.593655	0.506531	-0.509384	1	1.60111	1.54566	6.22e-07	3.08683	2.42836	2.05e-08	0.902211	0.37037	0.552176	0.457609	-0.705271	0.261742	0.382931	-0.954632	0.246809	0.00493893	-7.24642	2.51e-32	0	-8.35493	3.81e-08	0.0966149	-2.86416	0.24441	0.0393605	-4.04329	0.223861	1.64064	1.23597	0.369379	0.239674	-1.51321	1
ENSDARG00000068934	cyp1b1	3.59966	2.80301	3.92e-15	5.40056	3.1235	1.12e-08	2.25576	1.77902	3.03e-05	2.04586	1.49035	0.0262934	0.0214133	-5.39569	1.21e-22	0	-8.92286	1.87e-11	0.023333	-5.10358	1.29e-09	0.0246468	-5.12053	2.93e-16	0.00795406	-6.55955	2.12e-14	0.00432156	-7.55511	2.6e-32	0	-8.49339	5.82e-08	0.019323	-5.12206	0.0218509	0.0787211	-3.26293	0.477388	0	-7.3156	0.0269814	0.104857	-2.741	1
ENSDARG00000070391	tspan4b	4.10153	1.8768	9.29e-07	3.82024	1.56494	0.0493333	4.64422	2.08678	8.06e-08	4.90304	2.00929	0.000268132	0.212298	-2.90427	4.75e-11	0.200755	-2.8391	0.00130629	0.130924	-3.48275	2.06e-06	1.15429	-0.284934	0.721179	1.1022	-0.347344	0.803557	0.0160515	-6.60952	2.82e-32	0.00227883	-8.30396	8.66e-09	0.0347814	-5.19574	0.0115262	0.0836411	-3.99225	0.221321	0.0454332	-4.80344	0.137055	1.78257	0.365981	1
ENSDARG00000009534	wls	1.68313	1.18641	0.00841426	1.47863	0.888503	0.472846	1.50623	0.982297	0.0652403	1.82877	1.23582	0.0558982	0.487	-0.858944	0.0636467	0.494167	-0.764732	0.668736	0.360366	-1.24909	0.109155	1.4024	0.912055	0.0221914	1.37605	0.83584	0.108526	0.00740839	-6.91994	2.86e-32	0.00455766	-6.97415	1.69e-07	0.0231876	-4.9656	0.0162748	0.241083	-1.76715	1	0.206974	-1.98243	0.998026	0.314572	-1.34532	1
ENSDARG00000004954	grna	0.0471188	-4.86707	2.97e-11	0.00549675	-7.34094	2.22e-05	0.0215176	-5.94438	1.21e-12	0.0350844	-5.17522	3.31e-05	3.64577	2.10177	1.36e-12	7.15512	2.92629	1.17e-12	3.19274	1.49114	0.00101436	0.0509367	-4.80918	7.68e-16	0.0443155	-4.94777	3.27e-11	0.0123473	-6.87499	3.36e-32	0.00683649	-7.20618	1.25e-07	0.421241	-1.6279	0.779849	0.132842	-3.25607	0.44715	2.52912	0.997655	0.56422	0.0449388	-4.45502	1
ENSDARG00000092199	si:ch211-250c4.4	1.46178	1.65908	4.33e-05	1.54459	1.58568	0.0309124	1.71782	1.93729	1.73e-06	2.58747	2.49945	1.1e-06	0.0452739	-3.81114	2.54e-15	0	-8.40974	6.84e-11	0.0194442	-4.83779	3.41e-09	0.529906	-0.0596385	1	0.528377	-0.0616701	1	0.00246946	-7.7203	3.37e-32	0	-7.98027	1.23e-07	0.00772919	-5.60932	0.00985165	0.0344405	-3.83834	0.27363	0	-6.80249	0.0320387	0.254653	-1.05491	1
ENSDARG00000079267	fermt3a	0.00657472	-6.30706	4.83e-14	0	-7.7109	3.23e-05	0.00597711	-6.39282	9.36e-13	0.0175422	-4.87726	9.71e-05	1.53442	2.04277	6.52e-12	1.95093	2.04712	1.08e-05	1.71887	1.89683	6.03e-06	0.0188959	-4.98721	6.09e-16	0.0215896	-4.73201	2.84e-10	0.00246946	-7.73132	3.4e-32	0	-7.99128	1.23e-07	1.43377	1.42895	0.113045	0.0295204	-4.04226	0.23045	1.83752	1.79198	0.0751759	0.134816	-1.91595	1
ENSDARG00000012078	meis1b	2.14774	1.94285	3.48e-07	1.6985	1.35976	0.0947974	1.69272	1.47053	0.000919086	2.39889	1.95134	0.000536015	0.0330377	-4.60871	7.3e-20	0.00514757	-6.75128	8.69e-10	0.0453698	-4.00682	1.69e-07	0.999839	0.605169	0.185056	0.681776	-0.0344918	1	0.00493893	-7.21385	3.4e-32	0	-8.32241	4.03e-08	0.0309168	-4.36541	0.0405102	0.216483	-1.68164	1	0	-7.14462	0.0213982	3.32547	2.27433	0.307552
ENSDARG00000101195	cyp1c1	2.05131	1.73075	2e-05	1.63253	1.1979	0.197825	1.99875	1.65652	0.000138056	2.87473	2.15256	9.66e-05	0.0318141	-4.75493	6.28e-20	0.00514757	-6.84306	1.37e-09	0.0311107	-4.62712	1.21e-08	0.867568	0.256071	0.682721	1.26129	0.858858	0.107743	0.00432156	-7.47581	3.4e-32	0	-8.41415	5.82e-08	0.0656981	-3.45558	0.146887	0.00492007	-6.2738	0.031527	0.00504814	-6.23618	0.0564616	0.554245	-0.408171	1
ENSDARG00000093303	ifitm1	1.43877	0.111719	1	1.36594	0.0270301	1	1.19662	-0.177541	1	0.892459	-0.608414	1	0.0556747	-4.81094	1.83e-19	0.00514757	-7.69467	1.79e-10	0.132221	-3.42975	1.49e-05	5.17254	2.63031	5.7e-16	4.77584	2.21978	1.54e-08	0.00864312	-7.42014	3.76e-32	0.00227883	-8.26541	7.19e-08	0.0270522	-5.47931	0.0194358	0.073801	-4.1238	0.304709	0.116107	-3.50039	0.546487	0.344531	-1.92702	1
ENSDARG00000029072	klf6a	5.28388	1.19024	0.00820308	6.81872	1.49122	0.0742782	3.88871	0.660216	0.336216	5.18372	1.07637	0.162967	1.45488	-0.934791	0.0293287	2.337	-0.148076	1	1.69683	-0.640109	0.460564	4.07823	0.779424	0.0622875	2.81801	0.142801	0.983115	0.0358072	-6.38343	3.77e-32	0.00911532	-7.88409	7.98e-09	2.62406	0.0255732	1	0.467406	-2.47599	0.733801	1.51444	-0.778624	1	4.74853	0.874932	0.99782
ENSDARG00000008494	myl6	2.32635	2.11813	1.25e-08	2.29489	1.85323	0.00508687	1.61621	1.40139	0.00195419	1.56783	1.26457	0.0509711	0.104008	-2.93787	5.72e-11	0.0806453	-3.14676	0.000466902	0.243701	-1.57268	0.0358623	1.00066	0.6195	0.171952	0.472698	-0.589616	0.60402	0.00493893	-7.2031	3.78e-32	0	-8.31167	4.13e-08	0.135261	-2.34925	0.411263	0.226323	-1.60769	1	0.0656258	-3.32393	0.468289	0.883796	0.35821	1
ENSDARG00000017821	gata5	1.95488	1.76576	7.72e-06	1.2725	0.915211	0.451251	1.70826	1.49209	0.000734462	2.26294	1.85772	0.00131501	0.0299787	-4.74301	1.73e-20	0	-8.74771	1.22e-11	0.0129628	-5.71811	1.98e-11	1.22823	0.974727	0.0137136	1.05221	0.667672	0.255786	0.00493893	-7.20968	4.22e-32	0.00227883	-7.31804	1.64e-07	0.019323	-4.9468	0.0195746	0.191883	-1.84837	1	0	-7.14045	0.0217632	0.254653	-1.39377	1
ENSDARG00000009212	ppiaa	15.421	0.129014	1	14.9044	0.0683263	1	15.7102	0.157186	1	15.8976	0.167434	1	23.0518	0.87498	0.0110493	21.0999	0.610598	0.458902	20.5733	0.585255	0.344477	14.9458	0.0823216	0.985901	15.3241	0.118483	1	0.248798	-6.07176	4.49e-32	0.0296248	-8.86346	2.53e-10	21.5529	0.615373	0.83753	3.19804	-2.17792	0.854097	18.8699	0.412112	1	7.72947	-0.900734	1
ENSDARG00000068261	pros1	1.7686	1.83513	2.45e-06	1.47038	1.35195	0.0982392	1.76205	1.79903	1.31e-05	2.25417	2.08277	0.000146041	0.074029	-3.24165	1.68e-12	0.0737818	-3.08202	0.000639719	0.0479624	-3.72672	9.14e-07	0.902895	0.669725	0.13076	0.361341	-0.797497	0.377066	0.00370419	-7.37605	4.97e-32	0	-8.12181	7.08e-08	0.019323	-4.75023	0.0260664	0.0492007	-3.51993	0.343283	0.0807702	-2.85291	0.637031	0.419429	-0.506284	1
ENSDARG00000100562	CABZ01080702.1	0.873342	0.854578	0.0782959	0.538682	0.0643465	1	0.738771	0.56997	0.390771	1.15121	1.23715	0.0591772	0.771492	0.715346	0.0571155	1.68326	1.90792	5.4e-05	0.750546	0.590819	0.282179	0.202925	-1.45631	0.00572002	0.147718	-1.89024	0.00488178	0.00246946	-7.63139	5.06e-32	0	-7.89143	1.26e-07	0.00772919	-5.52045	0.0100174	0.0492007	-3.28915	0.408014	0.111059	-2.18419	0.92013	0.404449	-0.325684	1
ENSDARG00000044254	anxa3b	0.901832	-0.666364	0.513036	1.00865	-0.471736	1	0.895372	-0.673042	0.654875	1.03499	-0.437096	1	2.88529	1.38183	1.79e-05	4.78552	2.01288	1.87e-05	2.17257	0.715304	0.224931	1.30792	-0.0936191	1	0.841994	-0.769008	0.414859	0.013582	-6.84996	5.22e-32	0.00227883	-8.31266	1.91e-08	0.251199	-2.47639	0.397077	0.270604	-2.35974	0.83627	1.87791	0.445649	1	0.329551	-2.03585	1
ENSDARG00000103057	zfhx3	0.642131	0.251514	0.733773	0.725571	0.421543	1	0.577389	0.0814338	1	0.824483	0.621708	0.460641	0.630164	0.240607	0.680244	0.506178	-0.120499	1	0.483513	-0.194019	1	1.18223	1.34578	0.000191663	0.799951	0.606491	0.262994	0.00308683	-7.45349	5.27e-32	0.00227883	-6.9765	3.76e-07	0.208688	-1.39624	0.876032	0.246003	-1.15151	1	0.206974	-1.39628	1	0.404449	-0.411424	1
ENSDARG00000035858	cnn2	2.06775	1.28074	0.00346798	1.78644	0.944698	0.405008	1.09142	0.207305	0.996679	1.40118	0.580133	0.498602	0.972777	0.028117	1	1.24914	0.410202	0.617481	0.893137	-0.107001	1	1.52975	0.795059	0.0558143	0.501106	-0.993614	0.210613	0.00987785	-6.75242	5.34e-32	0.00455766	-7.19399	1e-07	0.556502	-0.792905	1	0.0688809	-3.73016	0.270179	1.46901	0.63101	0.8852	1.87245	0.967358	0.985909
ENSDARG00000004621	gpm6ab	1.30946	2.27746	9.73e-10	1.14332	1.7808	0.0101549	1.14761	1.97264	1.37e-06	1.63362	2.43069	2.07e-06	0.00856533	-5.53841	5.12e-22	0	-7.80174	1.34e-09	0.0220368	-4.05711	4.25e-07	0.204569	-0.894479	0.133711	0.137492	-1.46184	0.0440552	0	-9.43522	5.36e-32	0.00227883	-6.37188	3.5e-06	0.0347814	-3.2614	0.184267	0.0295204	-3.42244	0.407214	0	-6.19448	0.0624127	0.509306	0.52125	1
ENSDARG00000068892	sostdc1a	0.0142452	-6.02731	1.07e-12	0	-8.43162	3.14e-05	0.00597711	-7.11403	2.95e-13	0.0263133	-5.06764	0.00017035	0.0360968	-4.87456	4.47e-19	0.00343171	-7.55621	9.67e-10	0.0103702	-6.40216	1.46e-11	5.17665	3.88228	2.61e-37	3.54069	2.39728	6.96e-10	0.00370419	-7.9667	5.36e-32	0	-8.712	1.06e-07	0.0270522	-4.92546	0.043001	0.0295204	-4.76357	0.213272	0	-7.53422	0.0381115	0.0149796	-4.96069	1
ENSDARG00000074201	flna	1.77956	0.890306	0.0815626	1.40992	0.469285	0.9722	1.43092	0.521531	0.53681	1.58976	0.659342	0.424311	0.8859	-0.256356	0.733359	1.18051	0.206999	0.884729	1.02147	-0.0149156	1	1.80333	0.955765	0.0158723	0.949942	-0.128865	1	0.0104952	-6.7779	5.41e-32	0	-8.88715	7.98e-09	0.301438	-1.78739	0.671073	0.0836411	-3.57477	0.323685	1.01972	-0.0167022	1	6.57604	2.70542	0.107151
ENSDARG00000055283	id2a	0.323257	-2.00335	0.00274417	0.255599	-2.27656	0.281534	0.259407	-2.3168	0.001189	0.451711	-1.46292	0.351431	2.77089	1.58269	3.94e-07	2.45196	1.10278	0.0703502	2.35145	1.06518	0.0360863	1.32846	0.148141	0.872956	1.65558	0.496424	0.469653	0.0117299	-6.86102	5.71e-32	0	-9.12215	7.18e-09	1.05503	-0.20722	1	0.241083	-2.33254	0.840878	2.95316	1.31857	0.311933	1.33318	0.131024	1
ENSDARG00000032405	ckap4	0.300246	-0.649409	0.530665	0.255599	-0.850004	1	0.167359	-1.51861	0.0535983	0.182	-1.35364	0.411687	0.0397676	-3.72759	1.38e-14	0.012011	-5.14072	4.46e-07	0.0492586	-3.27772	1.59e-05	2.22396	3.31107	1.3e-28	1.50786	2.06425	8.96e-08	0.00123473	-8.19075	5.98e-32	0.00227883	-6.71306	1.21e-06	0.0270522	-3.92576	0.0821034	0.0639609	-2.7619	0.637742	0.0403851	-3.36323	0.480182	0.104857	-1.96009	1
ENSDARG00000011371	zgc:64106	2.99588	2.40582	2.74e-11	1.9431	1.40005	0.0810565	3.35675	2.60119	2.24e-12	3.74307	2.5414	5.58e-07	0.0360968	-4.6404	5.52e-20	0.00171586	-7.90871	4.57e-11	0.0285182	-4.81323	2.21e-09	0.0188959	-5.47699	2.63e-18	0.0261348	-4.95776	3.56e-11	0.00617366	-7.08116	6.05e-32	0	-8.47941	2.95e-08	0.0270522	-4.69269	0.0284094	0.0295204	-4.53082	0.14768	0	-7.30163	0.0195447	0.134816	-2.40473	1
ENSDARG00000022684	fkbp1aa	3.6161	1.13483	0.0124103	2.3746	0.399359	1	2.84032	0.715343	0.268951	3.0962	0.813384	0.362398	1.36495	-0.478664	0.348982	1.97667	0.127247	1	2.47071	0.483687	0.47486	2.71854	0.677585	0.117807	1.49991	-0.300782	0.869271	0.0259294	-6.3383	6.23e-32	0.013673	-6.89699	7.08e-08	1.30623	-0.48825	1	1.2005	-0.609322	1	1.47406	-0.309887	1	2.78621	0.60746	1
ENSDARG00000023694	spon1b	1.52533	1.35932	0.00164677	1.03339	0.640704	0.776272	1.56242	1.38388	0.002347	2.15111	1.82057	0.00182306	0.0318141	-4.61692	7.18e-20	0.00171586	-7.70638	8.6e-11	0.0285182	-4.61034	6.59e-09	1.42294	1.30172	0.000352206	1.31356	1.08984	0.0208581	0.00493893	-7.16851	6.28e-32	0	-8.27711	4.55e-08	0.0309168	-4.32007	0.0429506	0.0344405	-4.13551	0.207793	0.00504814	-6.09912	0.0495801	0.164776	-1.93874	1
ENSDARG00000059049	zgc:174904	0.0536935	-5.3776	4.13e-12	0.00549675	-8.03461	1.27e-05	0.0107588	-7.5653	1.45e-15	0.0372772	-5.78693	1.26e-05	4.89019	1.64784	2.48e-07	18.7063	4.08781	6.55e-28	2.70015	0.409145	0.61679	0.0394349	-5.86881	2.52e-19	0.146582	-3.93652	6.15e-08	0.0191383	-6.96098	7.92e-32	0.013673	-7.09233	2.64e-07	0.019323	-6.52931	0.00410424	0.250923	-3.05608	0.601259	2.0243	-0.0443735	1	0.0449388	-5.14873	1
ENSDARG00000056481	vat1	2.27704	1.31326	0.00255058	1.7727	0.81262	0.567084	2.13503	1.1843	0.0146463	2.74755	1.5203	0.0170186	0.562253	-0.996619	0.0192529	2.49142	1.39161	0.0089376	0.989062	-0.0701595	1	0.957939	-0.125242	1	0.49656	-1.125	0.13658	0.0111126	-6.70459	8.01e-32	0.00227883	-7.89183	3.06e-08	0.24347	-2.09804	0.517143	0.0442806	-4.42866	0.150451	0.439188	-1.24308	1	1.88743	0.864804	0.998676
ENSDARG00000026350	wasb	0.0120537	-6.17286	2.27e-14	0	-8.35457	9.09e-06	0.0239085	-5.22718	6.6e-11	0.0460483	-4.23006	0.000430481	2.76905	2.43275	3.61e-17	3.06795	2.05842	8.5e-06	1.49331	0.871577	0.108657	0.0295762	-5.00637	1.61e-16	0.0613599	-3.91234	2.59e-08	0.00740839	-6.99555	8.17e-32	0.00227883	-7.63479	8.67e-08	3.38925	2.07582	0.00446474	0.0442806	-4.17141	0.212294	2.63513	1.6593	0.116666	0.164776	-2.29707	1
ENSDARG00000005989	rgl1	0.819648	1.30489	0.00206585	0.590901	0.691229	0.720475	0.72084	1.06667	0.0282532	1.0306	1.58081	0.00760713	0.377486	0.0151922	1	0.619424	0.784496	0.21786	0.263145	-0.537584	0.714338	0.312193	-0.291118	0.807839	0.249985	-0.621583	0.568257	0.000617366	-8.48823	9.02e-32	0.00455766	-5.83994	5.83e-06	0.0309168	-3.46727	0.129315	0.0492007	-2.82234	0.580785	0.0454332	-2.9226	0.607539	0.928735	1.32586	0.906018
ENSDARG00000056167	hspe1	0.973058	0.163665	0.869515	1.17081	0.432375	1	0.473387	-0.945793	0.337337	0.434169	-1.04453	0.602024	1.38575	0.822258	0.0215764	0.729239	-0.281026	1	1.86664	1.22338	0.010041	0.770624	-0.210658	0.857503	0.510196	-0.835915	0.334585	0.00864312	-6.80862	9.63e-32	0.00227883	-7.6546	5.99e-08	1.93616	1.18336	0.223126	4.04921	2.30764	0.00186834	1.92334	1.16171	0.421729	0.299592	-1.50813	1
ENSDARG00000105408	BX248082.2	0.13259	-3.66501	1.46e-07	0.129174	-3.61238	0.0293055	0.0633574	-4.71005	2.04e-09	0.0942893	-4.07655	0.000907112	5.5069	2.73899	5.8e-21	3.89843	1.45612	0.00744346	4.16754	1.62565	0.000297643	0.325338	-2.39997	8.02e-06	0.127265	-3.71915	1.64e-07	0.0148168	-6.89887	9.94e-32	0.00455766	-7.89676	5.19e-08	2.72068	0.828911	0.502934	0.186963	-3.05295	0.568938	0.944001	-0.732839	1	0.689061	-1.17207	1
ENSDARG00000005423	pgam1a	1.22619	0.568178	0.358199	1.72873	1.05607	0.29673	0.624011	-0.498928	0.844606	0.725808	-0.256859	1	1.19058	0.572136	0.154253	1.55971	0.925824	0.157934	1.63072	1.02597	0.0416711	0.534014	-0.760014	0.206508	0.264756	-1.78725	0.007416	0.00864312	-6.78189	1.02e-31	0.00227883	-7.62791	5.99e-08	1.91684	1.19632	0.213471	1.85487	1.13609	0.393456	2.06469	1.29631	0.316553	1.5429	0.840134	1
ENSDARG00000001953	pfkfb3	0.26518	-1.30098	0.0806085	0.511198	-0.286771	1	0.262993	-1.30608	0.126362	0.254362	-1.31752	0.444417	2.23433	2.79465	6.13e-22	0.851065	0.486368	0.538991	1.14721	0.985464	0.0447859	0.134736	-2.33938	1.25e-05	0.0602236	-3.45669	9e-07	0.00308683	-7.6329	1.03e-31	0	-8.15602	1.22e-07	0.0772919	-2.97376	0.247462	0.0295204	-4.20716	0.22437	1.98392	1.73398	0.0976175	0.719021	0.220562	1
ENSDARG00000070670	crip2	5.05267	2.10859	1.53e-08	6.32401	2.23955	0.000324249	3.08897	1.16935	0.0172796	3.2168	1.16553	0.117423	0.048333	-5.18635	2.22e-23	0.0102951	-7.05869	7.48e-11	0.171109	-3.231	1.06e-05	3.1704	1.29567	0.000382667	0.703366	-1.17061	0.118341	0.018521	-6.54313	1.06e-31	0.00227883	-8.43703	7.98e-09	0.0347814	-5.32889	0.0106491	0.0984013	-3.9028	0.245292	0.0252407	-5.67391	0.0680372	0.614164	-1.28989	1
ENSDARG00000103340	clic1	0.809786	0.233054	0.757938	0.621133	-0.175285	1	0.616838	-0.195603	1	0.780628	0.166402	0.95251	1.09269	0.801787	0.0253204	1.47564	1.17353	0.0270153	1.60998	1.35958	0.00288895	0.440356	-0.735475	0.22567	0.292028	-1.33206	0.0597347	0.00617366	-6.9291	1.09e-31	0.00455766	-6.74219	3.34e-07	1.20189	0.806094	0.511529	0.0492007	-3.72597	0.269623	1.71132	1.32817	0.291655	1.72265	1.30448	0.90408
ENSDARG00000092798	ppib	3.99962	-0.120924	1	3.14964	-0.471044	1	3.80862	-0.196211	1	4.08075	-0.0866541	1	2.54146	-0.870476	0.0439284	2.92382	-0.590541	0.706208	3.50773	-0.321704	0.870723	13.3085	2.08756	6.03e-11	10.5778	1.49879	0.000284706	0.0709971	-6.15353	1.09e-31	0.0296248	-7.14447	2.41e-08	1.22121	-1.84827	0.62868	1.01353	-2.11197	0.90262	1.7618	-1.31203	1	2.17204	-1.00661	1
ENSDARG00000008030	myl9b	2.78549	1.60242	7.42e-05	2.60271	1.34189	0.146684	2.75545	1.55954	0.000301124	3.18172	1.69086	0.00472415	0.054451	-4.5289	4.98e-20	0.0154427	-6.06017	2.89e-09	0.0725917	-3.975	1.31e-07	1.62998	0.693681	0.110562	1.18515	0.146743	0.978278	0.0123473	-6.62186	1.12e-31	0.013673	-6.14566	8.16e-07	0.0154584	-5.84586	0.00471198	2.54859	1.27382	0.287249	0.0302888	-4.96787	0.118508	4.43396	2.05007	0.43928
ENSDARG00000068369	angptl2b	1.60094	1.53365	0.000236153	1.21753	0.964419	0.396483	1.15239	0.941103	0.0928687	1.50205	1.31043	0.0417458	0.0299787	-4.63264	1.17e-19	0.00343171	-7.05272	6.27e-10	0.00777768	-6.26129	2.54e-12	1.8748	1.95911	3.27e-09	0.90449	0.544052	0.332681	0.00432156	-7.2701	1.12e-31	0	-8.20865	6.69e-08	0.0154584	-5.10038	0.017634	0.0295204	-4.25983	0.195153	0	-7.03086	0.0264858	0.329551	-0.929201	1
ENSDARG00000056378	ifi30	0.401058	-1.62172	0.019615	0.189638	-2.64299	0.157187	0.378949	-1.69758	0.0254071	0.581085	-1.03167	0.63642	2.76538	1.67463	6.81e-08	5.8322	2.71459	1.46e-10	2.0896	0.938792	0.0786519	0.745977	-0.707274	0.215327	0.437473	-1.48935	0.0377136	0.0111126	-6.87377	1.14e-31	0.00911532	-6.73847	4.1e-07	0.38646	-1.60525	0.796767	0.147602	-2.96294	0.57101	0.65121	-0.845318	1	0.344531	-1.72202	1
ENSDARG00000005162	tpm3	2.90274	0.792928	0.133505	3.64709	1.08634	0.362893	2.245	0.36569	0.760293	2.50415	0.516263	0.681419	1.2848	-0.544577	0.269897	1.77591	-0.00592514	1	2.2309	0.352784	0.67469	3.16383	0.983554	0.0111461	1.86125	0.0683308	1	0.0259294	-6.30929	1.19e-31	0.0113941	-7.0905	5.06e-08	1.16324	-0.62843	1	0.113162	-3.94893	0.218569	2.36758	0.415291	1	6.29143	1.82593	0.585077
ENSDARG00000070822	cnp	0.552276	-0.211053	1	0.296825	-1.10879	1	0.400467	-0.701439	0.599737	0.504338	-0.336136	1	0.895689	0.618891	0.113789	1.55113	1.42363	0.00700237	1.11869	0.914582	0.0598654	0.788698	0.367344	0.489377	0.584055	-0.123168	1	0.00493893	-7.07244	1.24e-31	0	-8.18115	5.02e-08	0.699492	0.152238	1	0.172202	-1.86339	1	2.13536	1.8201	0.0614431	1.06355	0.755531	1
ENSDARG00000062129	mxra8b	0.449272	-0.677886	0.50579	0.145664	-2.2742	0.297446	0.32396	-1.16549	0.199103	0.410049	-0.78573	0.837156	0.0232488	-5.10546	2.03e-21	0.00171586	-7.7493	1.85e-10	0.00777768	-6.37277	2.84e-12	3.41441	3.33839	7.75e-29	2.41235	2.16353	1.59e-08	0.00432156	-7.38159	1.45e-31	0	-8.32003	7.61e-08	0	-7.53454	0.0011364	0.0246003	-4.5939	0.166377	0	-7.14224	0.0288779	0.149796	-2.10745	1
ENSDARG00000068784	vsir	0.155602	-2.33415	0.00051209	0.189638	-1.97366	0.45121	0.193659	-2.00457	0.00656693	0.203928	-1.88207	0.177738	2.02937	2.03954	1.1e-11	2.023	1.61975	0.00167062	1.2911	0.904655	0.0964013	0.138022	-2.55015	1.96e-06	0.138628	-2.49811	0.000246324	0.00493893	-7.2879	1.54e-31	0	-8.39638	6.2e-08	0.919774	0.335492	0.91943	0.0492007	-3.79489	0.310291	5.56305	3.11262	8.05e-06	0.838857	0.198252	1
ENSDARG00000094112	slc22a21	0.0208199	-5.32519	4.13e-12	0.00549675	-6.66007	9.77e-05	0.00478169	-7.19089	2.23e-14	0.0372772	-4.41081	0.000324557	2.21781	2.03724	1.12e-11	3.82636	2.61448	1.2e-09	2.90756	2.1941	5.08e-08	0.0271115	-5.01924	3.37e-16	0.038634	-4.45801	1.36e-09	0.00617366	-7.12757	1.6e-31	0.00227883	-7.52559	1.49e-07	0.0541043	-3.83098	0.0927408	0.0984013	-2.98983	0.55553	0.646161	-0.314547	1	0.0149796	-4.77443	1
ENSDARG00000012987	gpia	0.603778	-0.125792	1	0.560669	-0.227395	1	0.476974	-0.488071	0.859887	0.473639	-0.480991	1	1.03273	0.821914	0.0214189	1.11016	0.822906	0.180081	1.47387	1.32258	0.00423508	0.491293	-0.459075	0.536043	0.311344	-1.13605	0.129143	0.00555629	-6.97012	1.7e-31	0.00455766	-6.6456	4.72e-07	1.113	0.791549	0.525671	1.50062	1.23245	0.319895	2.22623	1.83095	0.0581087	1.09351	0.745119	1
ENSDARG00000104043	gng10	0.314491	-1.28106	0.0763586	0.250102	-1.56064	0.690714	0.345477	-1.1338	0.20169	0.543808	-0.431947	1	2.08321	2.1328	3.43e-13	2.04359	1.65406	0.000965075	1.65405	1.34092	0.0039391	0.244825	-1.68682	0.00120254	0.31589	-1.27142	0.0829913	0.00617366	-6.98362	1.95e-31	0	-8.382	3.74e-08	0.0811565	-3.13308	0.188262	0.221403	-1.70968	1	0.318033	-1.19218	1	1.25829	0.794613	1
ENSDARG00000061436	col6a2	0.862384	-0.257058	1	0.593649	-0.794073	1	0.745944	-0.478262	0.878692	1.26523	0.332023	0.760301	0.0409912	-4.84748	5.81e-21	0	-9.29515	1.85e-12	0.0505549	-4.39973	2.39e-08	5.14625	3.44865	1.07e-31	2.24532	1.31337	0.00320923	0.00987785	-6.839	1.97e-31	0	-8.86568	1.34e-08	0.0425106	-4.49374	0.0385321	0.0196803	-5.40304	0.0657481	0	-7.6879	0.0149605	0.404449	-1.3035	1
ENSDARG00000055226	slc7a7	0.00876629	-6.11937	1.21e-13	0.00824513	-5.88539	0.000381141	0	-9.15418	5.94e-16	0.0153494	-5.22279	5.01e-05	2.29306	2.85723	5.13e-23	2.65615	2.3913	7.34e-08	1.29369	1.17574	0.0178394	0.0115018	-5.84308	9.5e-19	0.0363614	-4.18235	9.37e-09	0.00370419	-7.42071	2.06e-31	0.00227883	-7.16621	4.14e-07	0.0811565	-2.91687	0.255669	0.00492007	-6.02604	0.0399097	0.737028	0.243627	1	0	-5.41528	1
ENSDARG00000040815	tsku	0.75171	0.695722	0.18139	0.835506	0.809744	0.578805	0.667046	0.493992	0.496131	0.795977	0.744413	0.352449	0.0495566	-3.50959	8.96e-14	0.084077	-2.5835	0.00449014	0.0518512	-3.30419	1.04e-05	1.69324	2.3564	9.35e-14	1.0613	1.28084	0.00409112	0.00246946	-7.55169	2.13e-31	0	-7.81179	1.64e-07	0.0038646	-6.02602	0.00559997	0.0344405	-3.66964	0.306709	0.0656258	-2.82297	0.652297	0.119837	-1.88845	1
ENSDARG00000101034	si:dkey-206d17.12	0.1041	-2.5312	0.000150052	0.087948	-2.68237	0.144995	0.0812888	-2.87747	6.73e-05	0.0789399	-2.85461	0.020127	1.84828	2.5074	5.32e-18	1.04496	0.96583	0.100469	1.15758	1.16533	0.0123834	0.0714758	-3.12072	1.19e-08	0.0806769	-2.89497	2.2e-05	0.00308683	-7.49179	2.26e-31	0	-8.01502	1.3e-07	1.27532	1.22444	0.210913	0.0147602	-4.87411	0.119836	3.15004	2.61224	0.000597079	0.119837	-2.09197	1
ENSDARG00000074656	ctss2.1	0.151219	-4.57752	3.13e-10	0.0824513	-5.34175	0.000895712	0.093243	-5.2583	6.57e-11	0.15788	-4.44266	0.000326209	8.71584	1.90339	5.88e-10	20.6692	3.16332	8.25e-15	6.28826	1.02239	0.0520127	0.0903717	-5.36522	6.83e-18	0.137492	-4.7092	2.58e-10	0.0395114	-6.61551	2.27e-31	0.00455766	-8.99253	3.93e-09	4.3554	0.395019	1	0.211563	-3.97619	0.295165	9.08665	1.49152	0.319519	0.37449	-3.12494	1
ENSDARG00000055575	pcolce2b	0.568713	-0.0673776	1	0.623881	0.075867	1	0.347868	-0.819789	0.494691	0.374964	-0.682498	0.933139	0.0269196	-4.66748	3.44e-19	0.00343171	-6.93524	2.01e-09	0.0349996	-4.13884	2.04e-07	2.60435	2.98535	2.75e-22	1.96352	2.06829	1.09e-07	0.00308683	-7.56803	2.27e-31	0	-8.0912	1.35e-07	0.00772919	-5.72029	0.0106283	0.0492007	-3.48927	0.394914	0.00504814	-5.91318	0.0763162	0.0599184	-3.01719	1
ENSDARG00000040158	cdc42l	1.73025	0.348516	0.662727	1.72598	0.322442	1	1.15119	-0.294501	0.988813	1.43627	0.0476028	1	2.09667	0.734445	0.0442795	2.37303	0.830907	0.225147	2.41756	0.884112	0.0918897	1.39172	0.000747744	1	0.798815	-0.855015	0.306097	0.0197557	-6.33402	2.32e-31	0.00683649	-7.31834	4.04e-08	2.76319	1.0235	0.325433	0.378845	-1.88539	1	3.31158	1.28559	0.317206	2.11212	0.596344	1
ENSDARG00000008867	rap1b	2.83809	0.69149	0.222046	2.73463	0.585861	0.999989	2.10275	0.200516	1	2.48222	0.444334	0.761918	2.6785	0.65783	0.0845356	3.24297	0.873164	0.196173	2.7533	0.629153	0.300841	1.22659	-0.656449	0.244183	0.806769	-1.27048	0.0784444	0.0265467	-6.3311	2.33e-31	0.0113941	-7.14545	5.74e-08	1.91684	0.0493104	1	0.74293	-1.33137	1	2.88249	0.650141	0.86467	14.7699	3.04283	0.0525194
ENSDARG00000097137	CR753876.1	0.0865671	-3.99202	2.51e-08	0.0357289	-5.10874	0.0018303	0.0681391	-4.32148	2.79e-08	0.0438555	-4.8613	0.000141067	0.498013	-1.51491	0.000772368	0.267674	-2.31578	0.0163614	0.487401	-1.45956	0.071384	5.85444	3.11475	5.39e-24	2.24759	0.916516	0.084691	0.0111126	-7.01097	2.66e-31	0.0250671	-5.61173	8.92e-06	2.49653	0.996746	0.375324	7.0357	2.58847	0.000666429	0.0807702	-3.9309	0.383843	9.21245	2.88807	0.0740369
ENSDARG00000099148	bzw1b	2.36799	0.267317	0.792374	3.18537	0.698921	0.860485	1.62338	-0.326167	0.951346	1.33759	-0.60382	0.981949	3.8232	1.20014	0.000197662	2.36445	0.254662	0.947822	2.17127	0.126363	1	2.36856	0.277711	0.632929	1.98624	-0.0127474	1	0.0302509	-6.25941	2.74e-31	0.0159518	-6.84321	9.16e-08	2.34967	0.234689	0.996851	0.329644	-2.61142	0.656197	4.21015	1.09849	0.469566	1.64776	-0.290505	1
ENSDARG00000067850	jund	1.77627	0.200956	0.903898	1.72873	0.147512	1	1.6987	0.128512	1	1.9735	0.35051	0.738046	2.45642	0.811277	0.0228052	2.3044	0.597874	0.483674	1.49202	-0.0746923	1	2.40717	0.72695	0.0881436	1.16584	-0.458329	0.657737	0.0222252	-6.33904	2.75e-31	0.00911532	-7.16643	5.82e-08	2.55063	0.724761	0.578431	0.75277	-1.06818	1	1.59016	0.0209376	1	2.00727	0.351138	1
ENSDARG00000089769	hapln1a	0.00657472	-7.19325	5.27e-14	0.00824513	-6.596	0.000631735	0.00717254	-7.05637	2.39e-12	0.0131566	-6.12653	4.38e-05	0.051392	-4.53442	2.79e-16	0.00343171	-7.72103	2.89e-09	0.00388884	-7.73768	7.08e-13	7.37843	5.31373	1.32e-67	1.78398	0.902411	0.120986	0.00308683	-8.35411	2.79e-31	0.00227883	-7.87666	8.72e-07	0.0734273	-3.76681	0.202546	0.00984013	-6.15139	0.113899	0.00504814	-6.69887	0.110028	0.0149796	-5.1255	1
ENSDARG00000099476	zgc:174863	1.91653	0.72355	0.194392	1.53359	0.334499	1	1.8278	0.638177	0.368955	2.44714	1.06222	0.174422	0.602632	-1.15434	0.00577362	0.84077	-0.570469	0.885668	0.432958	-1.57201	0.0348009	3.07264	1.64412	1.48e-06	2.17032	0.928918	0.0633062	0.0154341	-6.49658	2.88e-31	0.0182306	-5.96605	1.23e-06	0.413512	-1.5844	0.778199	0.132842	-3.18631	0.436795	0.747124	-0.723148	1	1.13845	-0.110345	1
ENSDARG00000007825	map2k1	1.40042	2.11478	2.1e-08	1.56932	2.06073	0.00120677	1.63892	2.39716	3.36e-10	1.61388	2.15237	5.26e-05	0.0275314	-4.122	1.68e-16	0.00171586	-7.01127	2.89e-09	0.0194442	-4.43845	4.56e-08	0.173349	-1.36925	0.0112455	0.123856	-1.83163	0.00769448	0.00123473	-8.05947	3.26e-31	0	-7.58213	3.9e-07	0.0154584	-4.4734	0.0428195	0.0196803	-4.11871	0.223861	0.00504814	-5.40402	0.105003	0.134816	-1.50607	1
ENSDARG00000058179	ackr3b	1.8453	1.79944	1.13e-05	3.05894	2.45288	8.75e-05	2.07286	1.99287	1.68e-06	1.37048	1.16295	0.0980547	0.0214133	-5.11067	1.02e-20	0.00171586	-7.63897	6.22e-10	0.0103702	-5.89937	7.03e-11	0.728724	0.201869	0.702112	0.697684	0.125282	0.921505	0.00308683	-7.68664	3.26e-31	0	-8.20972	1.6e-07	0.0231876	-4.61559	0.0463828	0.0541207	-3.48222	0.437675	0	-7.03193	0.0400966	0.134816	-2.1347	1
ENSDARG00000101334	ctsc	0.130399	-2.68142	6.34e-05	0.0302321	-4.61762	0.00363932	0.0741162	-3.48436	2.12e-06	0.131566	-2.60141	0.037495	1.59254	1.33846	4.02e-05	5.31229	3.37186	9.1e-18	1.82257	1.38547	0.00312044	0.207033	-2.04323	0.000111339	0.136355	-2.61204	0.000120326	0.00617366	-7.08667	3.28e-31	0.00455766	-6.8996	4.79e-07	0.363272	-1.11283	1	0.0442806	-4.02122	0.252001	1.42862	0.89362	0.665202	0.299592	-1.33789	1
ENSDARG00000099236	2010-09-01	0.645418	0.997144	0.0315346	0.634875	0.897069	0.479793	0.421984	0.290645	0.793774	0.563543	0.722976	0.374076	0.0183543	-4.4474	4.36e-18	0.00343171	-6.17876	2.36e-08	0.0401847	-3.18409	2.3e-05	1.26274	2.44751	6.89e-15	0.647687	0.998283	0.0310867	0.000617366	-8.3976	3.4e-31	0	-7.33503	6.14e-07	0.0038646	-5.54916	0.0115865	0.167282	-1.05216	1	0	-6.15725	0.054254	0.524286	0.599865	1
ENSDARG00000056125	myct1a	1.63272	2.60001	5.94e-13	1.79194	2.40605	6.08e-05	1.23965	1.97979	1.28e-06	1.3354	1.95138	0.000448599	0.0146834	-4.90415	1.11e-19	0	-7.90764	9.59e-10	0.0168516	-4.52747	4.47e-08	0.0566877	-2.91076	1.21e-07	0.077268	-2.41264	0.000455547	0.000617366	-8.54077	3.4e-31	0	-7.47817	6.73e-07	0	-6.69269	0.00410219	0.0246003	-3.75126	0.320141	0.0100963	-4.71471	0.196967	1.25829	1.71258	0.707144
ENSDARG00000068996	hist2h2l	1.04976	0.384762	0.615182	0.824513	-0.000874763	1	1.11653	0.480566	0.601966	1.37925	0.784647	0.31372	0.879782	0.109798	0.941675	0.653741	-0.352803	1	0.68314	-0.291859	1	1.14854	0.552884	0.238529	1.23742	0.651598	0.266481	0.00864312	-6.71971	3.42e-31	0	-8.56599	1.8e-08	1.76226	1.13397	0.256759	1.25954	0.623308	0.879354	0.954098	0.213642	1	0.734	-0.16275	1
ENSDARG00000023188	lcp1	0.0230115	-5.56514	4.09e-13	0	-8.62235	5.39e-06	0.0203222	-5.7183	4.28e-12	0.0570121	-4.2023	0.000458394	2.6369	1.81995	1.9e-09	2.27008	1.22544	0.0330739	4.5305	2.56616	1.05e-11	0.0320409	-5.16226	2.97e-17	0.0261348	-5.38212	2.3e-12	0.0111126	-6.71538	3.44e-31	0.00455766	-7.31751	1.19e-07	3.19216	1.68834	0.0396287	0.0885612	-3.51225	0.358775	3.80629	1.93895	0.039811	0.179755	-2.44955	1
ENSDARG00000055543	appb	0.775817	0.843205	0.0824709	0.555172	0.276863	1	0.689759	0.640233	0.309181	1.0613	1.28579	0.0459411	0.18599	-1.46244	0.000691532	0.193892	-1.29292	0.242953	0.119258	-2.02488	0.00535521	1.26685	1.82921	4.15e-08	0.853357	1.00051	0.0289996	0.00246946	-7.47033	3.46e-31	0	-7.73049	1.76e-07	0.0541043	-3.03393	0.204203	0.0787211	-2.49807	0.722147	0.0201925	-4.22958	0.233541	0.269633	-0.72602	1
ENSDARG00000026829	cotl1	0.336406	-3.20232	1.2e-06	0.173148	-4.07595	0.00761384	0.180509	-4.09189	2.27e-08	0.27629	-3.4225	0.00341382	7.07191	1.76487	5.29e-09	8.43858	1.73478	0.000401154	8.65267	1.8489	9.71e-06	0.416531	-2.93264	2.87e-08	0.298845	-3.36963	5.71e-07	0.0425982	-6.28972	3.69e-31	0.0159518	-7.35904	3.4e-08	6.64324	1.25979	0.269009	0.216483	-3.72523	0.297475	12.3175	2.19458	0.0179039	15.384	2.44786	0.323372
ENSDARG00000027590	2002-09-01	2.27376	1.57157	0.000109523	1.61604	0.891134	0.46884	1.61502	0.953046	0.0788954	2.04805	1.27761	0.0668515	0.594067	-0.680555	0.139989	0.94029	0.0732553	1	0.954062	0.0974064	0.969628	0.86346	-0.0608533	1	0.461335	-1.01951	0.192703	0.0104952	-6.57539	4.03e-31	0.00455766	-7.09971	1.25e-07	1.22121	0.458394	0.81296	0.309964	-1.53506	1	0.681498	-0.398767	1	2.48661	1.4757	0.821021
ENSDARG00000053858	crip1	21.0764	0.951817	0.0521328	19.956	0.793922	0.730899	14.2698	0.302438	0.862721	13.65	0.220718	1	9.08231	-0.435411	0.414281	10.2214	-0.21764	1	14.0491	0.275351	0.793794	26.3179	1.41575	5.62e-05	9.18466	-0.38887	0.749967	0.216078	-6.00395	4.03e-31	0.125336	-6.59243	8.4e-08	8.45187	-0.493657	1	0.319804	-5.2151	0.0562192	14.9324	0.343383	1	13.8262	0.213346	1
ENSDARG00000069048	serpinf1	0.00328736	-6.9398	4.6e-14	0.0109935	-5.21258	0.00224608	0.0143451	-5.09994	1.46e-09	0.0153494	-4.87195	0.000220398	0.0201897	-4.79764	7.31e-19	0.00514757	-6.24464	3.76e-08	0.0246293	-4.35002	1.67e-07	2.95762	4.16028	3.71e-45	1.61467	2.05876	2.24e-07	0.00123473	-8.29345	4.44e-31	0	-7.81602	4.93e-07	0.0270522	-4.02856	0.0942584	0.0344405	-3.67388	0.387445	0.00504814	-5.63795	0.116028	0.074898	-2.47849	1
ENSDARG00000069752	ckba	0.399962	-1.59258	0.0299184	0.346295	-1.74423	0.646029	0.247453	-2.29063	0.00239849	0.254362	-2.20206	0.113946	0.19272	-2.76453	3.38e-09	0.109815	-3.428	0.000386165	0.821842	-0.500228	0.803857	6.09023	3.65228	1.67e-33	2.92482	1.58664	0.000275381	0.00864312	-7.18305	4.44e-31	0.00455766	-7.44348	2.78e-07	0.0309168	-5.07231	0.0302785	0.0787211	-3.79911	0.368925	0.0504814	-4.39025	0.30187	0.194735	-2.4686	1
ENSDARG00000011459	gsna	0.687058	0.638051	0.232497	0.673352	0.565622	0.870574	0.479365	0.055906	1	0.52188	0.183495	0.935678	0.396453	-0.261055	0.793853	0.478724	0.0532612	1	0.677955	0.604974	0.266529	0.907824	1.16648	0.00198807	0.503378	0.133344	0.910109	0.00246946	-7.47212	4.53e-31	0	-7.73228	1.88e-07	0.220282	-1.07171	1	0.373925	-0.302471	1	0.35337	-0.383713	1	1.78257	1.96171	0.515896
ENSDARG00000054610	coro1a	0.0131494	-6.92477	1.19e-16	0.0109935	-6.89898	3.28e-05	0.0251039	-6.02811	3.76e-13	0.067976	-4.55682	0.000143835	3.74305	1.66815	5.1e-08	4.26905	1.58626	0.00185148	5.89937	2.2554	9.16e-09	0.0566877	-4.95293	8.32e-17	0.0420429	-5.31787	1.66e-12	0.0209904	-6.43233	5.12e-31	0.00911532	-7.17936	8.44e-08	7.26931	2.33668	0.000965087	0.0787211	-4.2726	0.190256	6.04767	2.01261	0.0458259	0.314572	-2.28921	1
ENSDARG00000043531	jun	16.8926	1.07837	0.021082	16.1192	0.918837	0.574129	22.8075	1.59391	0.000190885	21.8729	1.41754	0.0314271	5.13798	-0.878823	0.0431408	8.32705	-0.0811555	1	5.1566	-0.814228	0.296484	8.97719	0.0372385	1	10.4709	0.280346	0.77492	0.156194	-6.04549	5.12e-31	0.0638072	-7.11679	2.48e-08	5.109	-0.799146	0.993734	2.34195	-1.92967	1	3.43778	-1.37302	1	16.4626	0.896657	1
ENSDARG00000015759	tspan7	0.913886	1.55792	0.000125098	0.96468	1.49852	0.053635	0.787784	1.27257	0.00556046	0.800362	1.22239	0.0683541	0.0152952	-4.74984	3.63e-19	0	-7.8109	1.06e-09	0.0220368	-4.06631	3.43e-07	0.762408	1.29641	0.0004749	0.419292	0.230255	0.771273	0.000617366	-8.444	5.12e-31	0	-7.38143	6.96e-07	0.0231876	-3.7863	0.0981598	0.127922	-1.47644	1	0.00504814	-5.20326	0.123349	3.13074	3.16577	0.0204249
ENSDARG00000055163	epoa	2.9641	2.39474	5.07e-11	3.98514	2.59748	1.18e-05	2.78534	2.21897	1.27e-08	2.68396	1.96652	0.000561064	0.0305905	-4.8684	8.83e-21	0.012011	-5.89961	1.67e-08	0.0349996	-4.52049	1.56e-08	0.0287546	-4.88183	9.03e-16	0.0374977	-4.44542	1.25e-09	0.00679102	-6.94742	5.59e-31	0.00227883	-7.47122	1.51e-07	0.0270522	-4.68466	0.0313287	0.870852	0.176498	1	0	-7.29361	0.0225701	0.209714	-1.81084	1
ENSDARG00000071014	s100u	1.10894	1.47875	0.000439327	0.816267	0.869237	0.510989	0.723231	0.72726	0.212952	1.16217	1.44095	0.0196103	0.028755	-4.20165	2.38e-17	0.0497599	-3.23625	0.000369925	0.0427772	-3.48628	3.83e-06	1.25863	1.82731	4.9e-08	0.782906	0.864046	0.0737473	0.00246946	-7.46223	5.64e-31	0	-7.7224	1.92e-07	0.00772919	-5.35136	0.0127701	0.0295204	-3.77307	0.274889	0.00504814	-5.54432	0.0830579	0.224694	-0.966734	1
ENSDARG00000004060	bhlhe40	2.18609	0.678698	0.237498	2.59172	0.891239	0.61761	2.85587	1.11986	0.025124	3.5808	1.41712	0.0327056	1.34843	-0.108039	1	2.186	0.6494	0.427068	0.795916	-0.902009	0.320045	1.16908	-0.332563	0.64946	1.33174	-0.119503	1	0.0197557	-6.38094	5.71e-31	0.00455766	-7.7803	2.37e-08	3.4279	1.30238	0.162226	0.74785	-0.953202	1	1.11059	-0.37845	1	0.898776	-0.677778	1
ENSDARG00000070425	dll4	1.4037	2.32912	3.43e-10	1.48687	2.13811	0.000703919	1.3329	2.17864	3.82e-08	1.9428	2.66478	1.01e-07	0.0146834	-4.86313	1.88e-19	0	-7.86687	1.17e-09	0.0103702	-5.12583	3.05e-09	0.020539	-4.31441	9.32e-13	0.0284073	-3.79517	1.67e-07	0.000617366	-8.49999	5.76e-31	0	-7.4374	7.33e-07	0.00772919	-5.06622	0.0249627	0.0246003	-3.71043	0.3321	0	-6.25961	0.0609484	0.419429	0.182026	1
ENSDARG00000002353	tagapa	0.0493104	-4.11142	7.08e-09	0.0549675	-3.842	0.016423	0.0406444	-4.37074	1.32e-08	0.0855182	-3.24737	0.00737089	2.62038	2.50817	7.01e-18	1.95608	1.42055	0.00901805	1.91072	1.42769	0.0020687	0.132271	-2.73682	3.6e-07	0.107948	-2.98407	1.34e-05	0.00679102	-6.99426	6e-31	0	-8.51817	4.27e-08	2.90618	1.96018	0.0107952	0.00492007	-6.37782	0.0273159	1.3529	0.778213	0.765875	0.209714	-1.8577	1
ENSDARG00000003109	rcan1a	2.90164	1.86404	2.2e-06	3.09742	1.77386	0.016423	1.9581	1.12805	0.0271787	2.92516	1.71181	0.00512954	0.593455	-0.825799	0.0686	0.737818	-0.430352	1	0.430365	-1.24868	0.124343	0.715579	-0.5045	0.496421	0.455654	-1.17303	0.127336	0.00987785	-6.78757	6.07e-31	0.00227883	-7.81419	7.01e-08	0.602877	-0.712073	1	0.334565	-1.55602	1	0.843039	-0.220498	1	1.16841	0.251641	1
ENSDARG00000079497	tcima	0.604874	-1.70538	0.0137401	0.434243	-2.12854	0.362893	0.340696	-2.5401	0.000419405	0.239012	-3.00202	0.014008	3.93149	1.41974	1.02e-05	6.43103	2.01958	1.86e-05	3.16033	0.851318	0.124948	2.92393	0.770438	0.0759726	1.39196	-0.446986	0.692883	0.0228425	-6.54589	6.19e-31	0.0159518	-6.7331	3.16e-07	0.115938	-3.99171	0.0781748	2.12547	0.197324	1	1.38824	-0.426675	1	1.19837	-0.636644	1
ENSDARG00000104279	appa	1.99324	1.62042	6.05e-05	1.89913	1.38825	0.082401	1.93659	1.54448	0.000374974	2.56335	1.90531	0.000775912	0.234323	-1.8798	1.1e-05	0.204187	-1.95814	0.0351475	0.208701	-1.94929	0.00713222	1.02942	0.494476	0.301587	0.704502	-0.129667	1	0.00802575	-6.71046	6.35e-31	0.00455766	-6.87188	2.66e-07	0.119802	-2.66611	0.295173	0.162362	-2.2236	0.854097	0.181733	-2.06345	0.971465	0.629143	-0.272182	1
ENSDARG00000020845	tns1b	0.658568	0.859338	0.0781464	0.445237	0.20717	1	0.530768	0.496258	0.496131	0.723615	0.954373	0.195265	0.0250842	-4.15211	9.38e-17	0.0137269	-4.73736	1.81e-06	0.023333	-4.08761	2.28e-07	1.34572	2.35611	1.25e-13	0.853357	1.30146	0.00229611	0.00123473	-7.95794	6.66e-31	0	-7.48066	4.47e-07	0.0231876	-3.88569	0.0824476	0.118082	-1.68808	1	0.0201925	-3.97952	0.299601	0.479347	0.326304	1
ENSDARG00000000588	grasp	0.950047	0.825135	0.0928499	1.15707	1.06897	0.293834	1.00655	0.912813	0.0791392	1.06788	0.957566	0.190293	0.876723	0.764998	0.037926	0.549074	-0.0615452	1	0.746657	0.419444	0.487179	0.101873	-2.62849	6.25e-07	0.0749954	-3.02318	7.47e-06	0.00432156	-7.09916	6.86e-31	0	-8.03789	8.93e-08	1.71202	1.65311	0.0451607	0.00984013	-5.31227	0.0660939	1.4892	1.42237	0.242595	1.3931	1.29048	0.910862
ENSDARG00000058365	hspb8	0.883204	0.676625	0.203734	2.1932	2.06507	0.00124433	0.796152	0.50077	0.495255	0.763085	0.413694	0.682752	0.028755	-4.54287	1.03e-18	0.012011	-5.48845	1.19e-07	0.0155554	-5.21864	7.64e-10	1.61026	1.85244	5e-08	1.1147	1.06577	0.0289064	0.00370419	-7.31482	8.44e-31	0.00227883	-7.0604	5.41e-07	0.0154584	-4.95228	0.0252361	1.65806	1.56279	0.13923	0.00504814	-5.88261	0.0742511	1.45302	1.32846	0.904496
ENSDARG00000012682	pfn2l	1.72915	1.58674	9.41e-05	1.49786	1.21069	0.173864	1.04958	0.705201	0.229336	1.20603	0.886664	0.236593	0.10156	-2.93871	4.33e-11	0.1407	-2.31592	0.0100782	0.267034	-1.40343	0.0647606	1.69159	1.64083	1.5e-06	0.839721	0.345136	0.593511	0.00679102	-6.75409	8.46e-31	0.00227883	-7.27814	1.46e-07	0.0579689	-3.48979	0.114178	0.895452	0.415205	1	0.0807702	-3.00982	0.557123	0.479347	-0.476236	1
ENSDARG00000014907	htra1b	0.382429	-1.63612	0.0213701	0.247354	-2.20709	0.348728	0.351454	-1.75286	0.0234851	0.453904	-1.33811	0.443596	0.0624046	-4.38567	6.22e-18	0.00343171	-7.85067	6.95e-11	0.0388884	-4.9098	3.3e-09	6.76309	4.16967	1.94e-46	2.65779	1.44038	0.00112049	0.0104952	-6.89735	8.54e-31	0.00455766	-7.4212	1.84e-07	0.0463752	-4.51901	0.0469641	0.0393605	-4.69533	0.168445	0.0151444	-5.82825	0.0883181	0.119837	-3.08434	1
ENSDARG00000040072	scpep1	0.211487	-2.56357	8.73e-05	0.162154	-2.86765	0.0936434	0.150623	-3.04597	1.62e-05	0.223663	-2.42119	0.0490746	3.00643	1.86992	4.18e-10	5.37235	2.55116	2.12e-09	2.67811	1.35885	0.00327975	0.593167	-1.06238	0.0549509	0.418156	-1.55751	0.0244964	0.0148168	-6.4782	9.03e-31	0.00683649	-7.06159	1.32e-07	0.251199	-2.22433	0.473048	0.162362	-2.83039	0.586621	1.70627	0.561669	0.94367	0.149796	-2.85017	1
ENSDARG00000036967	smox	0.971963	0.691027	0.182949	0.841003	0.424543	1	0.768657	0.304319	0.768365	0.831061	0.410789	0.68195	1.21689	1.20912	0.00021472	1.08785	0.840119	0.172174	1.02925	0.771558	0.130822	0.172528	-2.00522	0.000110203	0.135219	-2.32052	0.000483984	0.00555629	-6.92524	9.27e-31	0.00683649	-6.18552	1.55e-06	0.251199	-1.34207	0.915401	0.0246003	-4.45995	0.155524	2.86229	2.27046	0.00622458	0.194735	-1.62482	1
ENSDARG00000038822	mrc1b	0.0208199	-4.89692	1.81e-10	0	-7.81824	4.63e-05	0.00478169	-6.76352	7.43e-13	0.0833254	-2.8623	0.0247507	1.94678	2.48955	5.53e-17	2.91524	2.66228	1.07e-09	1.35721	1.33877	0.00576821	0.00657248	-6.51348	5.02e-20	0.0204533	-4.91392	3.18e-10	0.00308683	-7.57546	9.43e-31	0	-8.09863	1.91e-07	0.019323	-4.72702	0.0396287	0.0541207	-3.37094	0.462239	0.989435	0.7473	0.80431	0.0149796	-4.34724	1
ENSDARG00000103846	hspa5	2.08528	0.223414	0.870388	2.94901	0.73365	0.822662	0.750726	-1.34188	0.0949724	0.749929	-1.30928	0.423079	3.14898	1.00989	0.00291106	2.27523	0.349578	0.822416	4.7379	1.5848	0.000291755	2.13195	0.268585	0.651001	0.707911	-1.43345	0.0411885	0.0271641	-6.26752	9.7e-31	0.00911532	-7.37754	4.13e-08	3.13032	0.812417	0.50318	0.305044	-2.57759	0.69359	2.92792	0.705343	0.82068	1.79755	-0.020571	1
ENSDARG00000094673	rhoab	3.43419	1.05507	0.024904	5.76609	1.78933	0.0114891	1.88996	0.0694563	1	1.71913	-0.0766978	1	2.39218	0.493319	0.241438	2.06761	0.205173	1	2.02868	0.179911	0.953661	1.96682	0.138331	0.88378	0.832903	-1.18717	0.105166	0.0290162	-6.17096	9.71e-31	0.0113941	-7.11122	5.38e-08	1.73907	-0.0592797	1	0.580568	-1.65253	1	3.30653	0.889737	0.64958	2.8611	0.654229	1
ENSDARG00000044345	cyfip1	0.735273	0.520571	0.352246	0.648617	0.298962	1	0.649115	0.315289	0.749643	1.01087	0.986018	0.16853	0.898748	0.953337	0.00545304	1.02265	1.02302	0.0687781	0.753139	0.550132	0.323834	0.41571	-0.395825	0.63132	0.260211	-1.09397	0.151503	0.00432156	-6.99391	1.05e-30	0	-7.93277	9.19e-08	0.228011	-1.225	0.974174	0.108241	-2.26332	0.821136	0.691595	0.389551	1	0.584204	0.150472	1
ENSDARG00000012729	hcls1	0.0635556	-3.67222	7.95e-08	0.0164903	-5.35203	0.000712321	0.0442306	-4.17391	2.65e-08	0.0789399	-3.28273	0.00564467	2.06119	2.00088	1.65e-11	2.37646	1.84434	0.000128728	2.23219	1.80311	2.09e-05	0.0287546	-4.85117	8.05e-16	0.0409066	-4.29223	2.54e-09	0.00740839	-6.80119	1.09e-30	0.00227883	-7.44069	1.37e-07	2.04437	1.49442	0.0881813	0.0344405	-4.29942	0.189275	2.44835	1.7531	0.0843133	2.75625	1.87566	0.574794
ENSDARG00000035136	selenow1	1.23933	-1.65182	0.00690923	1.05812	-1.82773	0.492048	1.00057	-1.96018	0.00534051	1.2433	-1.60177	0.258594	3.64944	-0.0063076	1	3.62389	-0.0175864	1	3.87199	0.0858605	1	8.05047	1.38397	9.51e-05	8.04723	1.30312	0.00276046	0.0660581	-6.0192	1.57e-30	0.0250671	-7.1298	3.23e-08	3.01052	-0.292663	1	16.6495	2.28364	0.00396124	13.1554	1.91264	0.0654787	7.17523	0.96106	0.985909
ENSDARG00000103980	ets2	0.184092	-2.05445	0.00205285	0.247354	-1.55781	0.706845	0.148232	-2.36131	0.000930201	0.138145	-2.40914	0.0543977	2.17192	2.27895	6.08e-15	1.13418	0.711076	0.280322	1.40128	1.07963	0.0323644	0.371345	-1.0369	0.0660299	0.178398	-2.09649	0.0018668	0.00679102	-6.83931	1.75e-30	0.00683649	-6.36286	1.16e-06	2.00186	1.54503	0.0738558	0.0541207	-3.63618	0.331085	2.99859	2.15031	0.0139764	0.0898776	-2.80377	1
ENSDARG00000074094	tgm2b	0.382429	-1.16997	0.152664	0.120929	-2.77692	0.17257	0.139864	-2.64184	0.000522352	0.144723	-2.53723	0.0615114	0.0110126	-6.38402	2.04e-25	0.00343171	-7.40075	1.3e-09	0.152961	-2.50304	0.00142011	3.60254	2.99078	5.73e-21	3.76341	2.77547	6.9e-14	0.00493893	-7.44827	1.76e-30	0.00227883	-7.55642	4.71e-07	0.0115938	-5.77059	0.015687	0.0590408	-3.71395	0.412022	0	-7.3788	0.0390105	1.90241	1.21613	0.949261
ENSDARG00000105112	ntn1a	0.398866	-0.187039	1	0.533185	0.258039	1	0.460238	0.0375537	1	0.539422	0.277548	0.828721	0.0299787	-4.10993	3.29e-16	0.00171586	-7.11968	2.74e-09	0.0103702	-5.37942	7.58e-10	1.86412	2.82302	9.41e-20	1.31696	1.8307	5.69e-06	0.0018521	-7.75255	1.8e-30	0	-7.69051	3.9e-07	0.0309168	-3.73265	0.110261	0.0196803	-4.22719	0.223861	0.0151444	-4.51181	0.229588	0.0599184	-2.6162	1
ENSDARG00000086421	si:ch211-212k18.8	0.387908	0.262844	0.724784	0.360037	0.139915	1	0.429157	0.422243	0.609674	0.517495	0.692504	0.405359	0.015907	-4.55344	2.53e-18	0.00343171	-6.08454	4.05e-08	0.0168516	-4.28935	1.08e-07	1.13786	2.35248	1.53e-13	1.04312	1.98349	3.08e-07	0.000617366	-8.30341	1.86e-30	0.00455766	-5.65507	1.1e-05	0.0154584	-4.13179	0.0627776	0.0196803	-3.7771	0.290681	0	-6.06309	0.0613249	0.0599184	-2.16611	1
ENSDARG00000097208	C11orf96	0.066843	-3.94924	1.03e-07	0.0164903	-5.69899	0.00116879	0.0262993	-5.24861	7.81e-10	0.0153494	-5.84448	2.79e-05	0.0422149	-4.72677	1.96e-18	0.012011	-6.21606	3.38e-08	0.0311107	-5.00158	9.24e-09	5.41244	3.84914	1.67e-36	3.55887	2.29711	5.51e-09	0.00617366	-7.38968	1.96e-30	0.00227883	-7.78745	3.24e-07	0.0270522	-5.0011	0.0395446	0.467406	-1.04876	1	0	-7.6098	0.0359071	0.299592	-1.64124	1
ENSDARG00000104118	antxr2a	0.196146	-1.23529	0.0926703	0.123677	-1.84166	0.507664	0.217567	-1.07358	0.247386	0.296024	-0.58724	1	0.656472	0.713877	0.059643	0.513041	0.236545	0.855205	0.527586	0.285029	0.684457	0.824847	1.08189	0.00525016	0.721547	0.800061	0.107619	0.00246946	-7.39956	2.15e-30	0	-7.65979	2.6e-07	0.444429	0.0202109	1	0.00492007	-5.5193	0.0567179	2.51902	2.64948	0.000374857	0.299592	-0.510026	1
ENSDARG00000086337	si:dkey-102g19.3	0.00657472	-6.62273	2.83e-13	0	-8.02628	8.13e-05	0.00597711	-6.70844	5.17e-12	0.0131566	-5.55601	8.67e-05	1.29153	1.15986	0.00129503	2.47427	2.0811	3.11e-05	2.35534	2.0797	2.15e-06	0.0106803	-6.08333	1.32e-17	0.0136355	-5.67122	3.81e-11	0.00246946	-8.04689	2.15e-30	0.00227883	-7.30646	1.53e-06	0	-7.52118	0.00370912	0	-7.16649	0.0350102	8.99578	4.08138	1.54e-11	0.0149796	-4.55531	1
ENSDARG00000005220	pdcd6	0.813074	0.358622	0.568452	0.860241	0.422102	1	0.554676	-0.245506	1	0.677567	0.0644332	1	0.987461	0.749728	0.0416942	0.766988	0.255162	0.825994	0.832212	0.389739	0.523348	1.04667	0.808608	0.052331	0.589736	-0.151272	1	0.00679102	-6.69668	2.15e-30	0	-8.22103	4.51e-08	0.757461	0.22879	1	0.0934813	-2.75488	0.597521	1.05001	0.709029	0.824719	0.404449	-0.656766	1
ENSDARG00000068710	nid1a	0.41092	-0.628536	0.553465	0.244605	-1.35276	0.868809	0.284511	-1.17761	0.186362	0.412242	-0.597979	1	0.0244724	-4.85694	2.14e-20	0.00171586	-7.57433	2.87e-10	0.0311107	-4.35713	4.83e-08	3.23859	3.58036	2.68e-34	1.71921	1.73816	1.91e-05	0.00493893	-7.03632	2.32e-30	0.00455766	-6.55967	1.09e-06	0.0231876	-4.5509	0.0385855	0.00984013	-5.4195	0.0688476	0.00504814	-5.96707	0.066666	0.119837	-2.2222	1
ENSDARG00000098012	itgae.1	0.0109579	-5.97925	2.52e-13	0	-8.03567	2.37e-05	0.00597711	-6.71784	2.95e-13	0.0328916	-4.37096	0.000437982	2.44173	2.72248	8e-21	3.72684	2.85384	1.22e-11	1.20295	0.879853	0.112156	0.0115018	-5.993	3.3e-19	0.0215896	-5.05773	6.54e-11	0.00555629	-7.05529	2.34e-30	0	-8.31605	8.25e-08	0.0347814	-4.20685	0.0644244	0.0541207	-3.58873	0.368288	0.323081	-1.1031	1	0	-5.56489	1
ENSDARG00000088116	gstm.3	0.833894	-1.77291	0.0181291	0.239109	-3.51748	0.0612063	0.577389	-2.3055	0.00334576	1.01745	-1.43443	0.442733	0.135822	-4.52778	1.84e-17	0.096088	-4.85548	3.54e-06	0.396662	-2.84509	0.000404331	10.4478	2.66301	1.11e-15	14.4627	3.18454	1.22e-18	0.0240773	-7.00081	2.36e-30	0.00683649	-8.26164	7.68e-08	0.0541043	-5.5687	0.0241005	0.177122	-3.91031	0.412022	0.0252407	-6.49879	0.0891986	0	-7.51064	1
ENSDARG00000088087	kdm6ba	0.749518	-1.1108	0.142691	1.40167	-0.144749	1	0.516423	-1.65903	0.026043	0.741158	-1.09088	0.572535	5.30316	2.64832	1.33e-20	1.86514	0.29004	0.90384	2.49404	0.764083	0.178387	0.439535	-1.94054	0.00017213	0.274983	-2.58946	9.04e-05	0.0228425	-6.28042	2.45e-30	0.0113941	-6.8833	1.45e-07	2.76705	0.868174	0.460336	0.0885612	-4.079	0.219923	4.29596	1.52206	0.179746	0.988653	-0.645543	1
ENSDARG00000016774	plekho2	0.294767	-0.596453	0.582321	0.247354	-0.819874	1	0.265384	-0.751325	0.550467	0.405663	-0.0955663	1	0.827778	1.19984	0.000258142	0.966027	1.26466	0.0160766	0.566474	0.422929	0.482716	0.459252	0.0957735	0.88506	0.295436	-0.591181	0.605099	0.00246946	-7.37678	2.47e-30	0.00455766	-6.05142	3.31e-06	1.18643	1.51656	0.0807029	0.0196803	-4.17365	0.205952	1.12573	1.421	0.244016	0.719021	0.744222	1
ENSDARG00000034117	rarga	0.408728	0.0880217	0.99271	0.428747	0.157879	1	0.45187	0.246029	0.862622	0.563543	0.574187	0.510921	0.62221	0.857242	0.0162245	0.456418	0.255518	0.829204	0.388884	0.00966737	1	0.475684	0.342373	0.466884	0.384067	-0.010197	1	0.0018521	-7.53578	2.66e-30	0.00227883	-6.47354	1.69e-06	0.255063	-0.598575	1	0.0442806	-3.00858	0.504476	1.40843	1.93634	0.0384863	0.299592	-0.323265	1
ENSDARG00000056653	fhl1b	1.48917	1.52588	0.000239476	1.0911	0.900763	0.467383	1.51819	1.53929	0.000439439	1.62265	1.54578	0.00951645	0.0330377	-4.39497	1.47e-18	0.00857929	-5.95374	1.37e-08	0.0479624	-3.71522	9.94e-07	1.38515	1.47383	3.08e-05	0.709047	0.260791	0.723118	0.00555629	-6.84934	2.83e-30	0	-8.11038	7.41e-08	0.0270522	-4.32329	0.0440677	0.0344405	-3.9686	0.233846	0.0151444	-4.9319	0.137062	1.28825	1.1036	0.966592
ENSDARG00000087457	ecscr	1.6897	2.31824	3.14e-10	2.1932	2.47447	2.76e-05	1.7501	2.34582	1.08e-09	1.86167	2.2441	1.87e-05	0.0171307	-4.92408	2.75e-20	0	-8.14162	2.77e-10	0.0259256	-4.17506	1.62e-07	0.0197175	-4.64765	2.44e-14	0.00568147	-6.19308	3.63e-13	0.00246946	-7.45197	2.97e-30	0.00227883	-6.71185	1.25e-06	0.0038646	-5.92637	0.0077808	0	-6.57198	0.0236562	0	-6.53437	0.0439453	0.479347	0.0931097	1
ENSDARG00000088439	gm2a	0.0525978	-3.73158	6.07e-08	0.0137419	-5.36543	0.00076226	0.0442306	-3.96382	1.04e-07	0.0811326	-3.03397	0.0114069	1.98532	2.28279	5.11e-15	3.05079	2.57006	1.96e-09	1.31443	1.12574	0.0235056	0.132271	-2.44423	3.44e-06	0.148854	-2.22692	0.000886531	0.00617366	-6.83325	2.98e-30	0	-8.23183	6.35e-08	0.579689	-0.175938	1	0.0344405	-4.09018	0.223861	1.05001	0.697887	0.834244	0.074898	-2.89466	1
ENSDARG00000080020	il13ra1	0.843756	1.21672	0.00536534	1.58581	2.12776	0.000656282	1.10577	1.68401	8.45e-05	0.927543	1.2829	0.0492303	0.307128	-0.460856	0.452249	0.231641	-0.834338	0.618599	0.139998	-1.59492	0.036331	0.350806	-0.230768	0.90747	0.301118	-0.457903	0.775078	0.0018521	-7.60106	3.02e-30	0.00227883	-6.53878	1.73e-06	0.0038646	-5.7533	0.00947411	0.0246003	-3.81229	0.28241	0.0959146	-2.03292	1	1.01861	1.34394	0.899343
ENSDARG00000068233	zgc:64051	0.0416399	-4.89998	4.14e-11	0.00824513	-6.78453	6.89e-05	0.0131497	-6.46674	1.97e-13	0.0350844	-5.0338	6.36e-05	3.38208	2.1615	3.97e-13	3.23954	1.6316	0.00150909	3.31848	1.73625	6.86e-05	0.0377918	-5.09185	1.28e-16	0.0511332	-4.60376	5.12e-10	0.013582	-6.60205	3.07e-30	0.00683649	-7.06491	2.41e-07	3.79503	1.78251	0.0452531	0.0492007	-4.46448	0.185995	3.45797	1.61807	0.142066	5.16796	2.16196	0.382758
ENSDARG00000059367	mfap2	0.0602683	-2.62012	0.000216828	0.0192386	-4.04163	0.0198876	0.022713	-3.98306	6.86e-07	0.0548193	-2.67231	0.0458535	0.00795352	-5.59067	5.06e-21	0.00343171	-6.1685	1.23e-07	0.0272219	-3.71831	5.84e-06	1.85098	3.61498	3.06e-32	1.40105	2.47243	1.06e-10	0	-9.38774	3.1e-30	0	-7.32478	2.02e-06	0.0231876	-3.72957	0.141114	0.0344405	-3.18184	0.559124	0.00504814	-5.1466	0.183505	0.0449388	-2.57244	1
ENSDARG00000035682	FP102018.1	0.529265	0.410531	0.505048	0.390269	-0.0674952	1	0.247453	-0.772218	0.532219	0.368386	-0.155677	1	0.0110126	-5.38081	5.2e-22	0	-7.98589	4.61e-10	0.0311107	-3.76574	1.31e-06	1.95285	3.2414	2.07e-27	0.945396	1.39013	0.000970224	0.0018521	-7.61836	3.15e-30	0	-7.55642	4.16e-07	0.0038646	-5.77059	0.00957379	0.0344405	-3.41388	0.39255	0.00504814	-5.37829	0.105278	0.254653	-0.629593	1
ENSDARG00000056795	serpine1	7.6464	2.15989	3.81e-07	4.88936	1.19412	0.389874	2.54864	0.210894	1	1.95815	-0.195986	1	0.309576	-3.05952	3.52e-09	0.279685	-3.06046	0.00497014	0.197035	-3.59313	4.39e-05	6.70147	2.03147	5.43e-08	1.91806	-0.235467	1	0.0117299	-7.73853	3.26e-30	0.0113941	-7.41341	1.96e-06	0.123667	-4.16682	0.168059	0.0246003	-6.27324	0.138631	0.151444	-3.86484	0.636552	10.8902	2.30607	0.38758
ENSDARG00000002235	mmp14a	0.0438315	-3.12046	7.94e-06	0.0192386	-4.08574	0.0138502	0.0215176	-4.10171	1.85e-07	0.0328916	-3.42095	0.00621747	0.0403794	-3.35557	3.55e-12	0.0154427	-4.4729	8.97e-06	0.0311107	-3.57701	6.11e-06	2.012	3.8239	3.27e-38	1.25788	2.1808	1.74e-08	0.000617366	-8.43139	3.41e-30	0	-7.36882	1.09e-06	0.0309168	-3.41033	0.165678	0.00984013	-4.64291	0.174457	0	-6.19103	0.0702086	0.179755	-0.912607	1
ENSDARG00000071500	fam207a	1.95927	1.90078	9.63e-07	1.82767	1.58776	0.0304756	2.21273	2.1059	9.56e-08	2.53485	2.16693	6.8e-05	0.127868	-2.53983	1.06e-08	0.0978038	-2.78013	0.00226588	0.204812	-1.73523	0.0203976	0.279331	-1.31965	0.0142128	0.45679	-0.545463	0.665069	0.00617366	-6.82222	3.81e-30	0.00227883	-7.2206	2.62e-07	0.224147	-1.5403	0.81296	0.250923	-1.36932	1	0.0908665	-2.79127	0.676052	0.299592	-1.07308	1
ENSDARG00000040988	tpi1b	1.70395	-0.252684	0.94606	2.18771	0.131587	1	1.26715	-0.704688	0.488203	1.25865	-0.693563	0.902514	2.93852	0.685239	0.0706199	2.53089	0.360365	0.806411	3.53885	0.912685	0.0829814	1.16579	-0.856751	0.107033	0.784043	-1.42968	0.0419181	0.0333377	-6.12114	4.62e-30	0.0113941	-7.25797	4.93e-08	3.2965	0.740442	0.565285	18.5142	3.46147	4.7e-09	4.84621	1.31077	0.446479	2.29188	0.185271	1
ENSDARG00000062171	olfml3b	0.0591725	-3.43795	1.12e-06	0.00824513	-5.82609	0.000677344	0.0155405	-5.28456	3.71e-10	0.0285061	-4.35471	0.000622433	0.0152952	-5.47936	3.88e-22	0.00343171	-6.95121	3.42e-09	0.0285182	-4.43982	7.73e-08	3.54503	4.06248	3.32e-43	2.05215	2.13486	5.07e-08	0.00370419	-7.36139	4.87e-30	0	-8.10716	2.01e-07	0.019323	-4.73557	0.0408796	0.0147602	-4.9663	0.141376	0.0100963	-5.34395	0.139393	0.0149796	-4.35578	1
ENSDARG00000074335	boc	0.386813	0.0979165	0.97797	0.42325	0.230539	1	0.327546	-0.162183	1	0.464868	0.373959	0.725254	0.0171307	-4.59536	1.67e-18	0	-7.81508	1.05e-09	0.023333	-3.99212	4.91e-07	1.18633	2.21358	1.05e-11	1.48514	2.50766	6.63e-12	0.00123473	-7.86284	5.1e-30	0	-7.38561	6.96e-07	0	-6.60012	0.00410219	0.0295204	-3.4358	0.384083	0	-6.20782	0.0579498	0.0599184	-2.311	1
ENSDARG00000103774	limch1b	1.22399	2.08156	4.77e-08	1.02514	1.56187	0.0383994	1.37713	2.28136	4.48e-09	1.96034	2.71503	3.97e-08	0.022637	-4.22817	9.96e-17	0.00171586	-6.84064	6.93e-09	0.0155554	-4.56792	3.36e-08	0.087907	-2.20286	3.71e-05	0.159081	-1.28626	0.087052	0.00123473	-7.8888	5.46e-30	0	-7.41155	7.2e-07	0.0115938	-4.62494	0.0389068	0.0147602	-4.27026	0.213681	0	-6.23376	0.0601755	0.449388	0.305028	1
ENSDARG00000057706	si:ch211-137i24.10	0.0416399	-4.25616	5.85e-09	0.021987	-4.97219	0.00257312	0.022713	-5.08628	6.2e-10	0.0285061	-4.67211	0.000249974	0.0201897	-5.4088	2.57e-22	0.00343171	-7.26811	8.41e-10	0.10111	-2.967	0.000108764	4.53091	4.18519	1.9e-46	2.3669	1.98124	6.66e-07	0.00617366	-7.02565	5.75e-30	0	-8.42398	8.58e-08	0.0231876	-4.83003	0.0343892	0.0196803	-4.96114	0.137535	0	-7.24619	0.0320117	0.0149796	-4.67263	1
ENSDARG00000018283	cyba	0.117249	-2.69076	4.98e-05	0.0604643	-3.53384	0.0277366	0.0741162	-3.34038	3.99e-06	0.107446	-2.74652	0.0246008	1.79933	1.83548	1.43e-09	3.07482	2.43789	2.35e-08	1.59442	1.32527	0.00487899	0.134736	-2.52997	1.73e-06	0.128401	-2.55433	0.000143863	0.00740839	-6.70226	6.66e-30	0.00227883	-7.34189	1.94e-07	0.850211	0.274959	0.971225	0.0688809	-3.29229	0.431113	3.20557	2.27838	0.00640133	0.254653	-1.41768	1
ENSDARG00000071082	p4ha1b	0.86348	0.912495	0.0569363	0.904215	0.915916	0.456114	0.53794	0.135045	1	0.60082	0.298269	0.802567	0.208627	-1.38775	0.00153365	0.188744	-1.42981	0.182998	0.209997	-1.29238	0.104042	1.50099	2.05413	3.97e-10	0.929488	1.0335	0.0242622	0.00370419	-7.07976	6.82e-30	0	-7.82584	1.81e-07	0.0347814	-3.71591	0.0992003	0.0787211	-2.59372	0.698508	0.0908665	-2.39508	0.840222	0.164776	-1.48664	1
ENSDARG00000054632	fli1a	1.48589	2.21052	2.48e-09	1.48962	1.95365	0.00269745	1.37832	2.0209	4.23e-07	1.59853	2.11372	7e-05	0.0734171	-2.72033	1.62e-09	0.0772136	-2.49168	0.00662319	0.0492586	-3.16397	2.56e-05	0.0780482	-2.57083	1.37e-06	0.0647687	-2.79122	3.83e-05	0.00246946	-7.34028	6.89e-30	0.00227883	-6.60023	1.42e-06	0.119802	-1.8049	0.668986	0.0196803	-4.13715	0.220385	0.292792	-0.521042	1	2.69633	2.71051	0.113543
ENSDARG00000088745	zgc:173915	0.00219157	-8.64521	4.82e-16	0.00274837	-7.82528	0.000148754	0.00478169	-7.77114	2.56e-13	0.00438555	-7.57849	3.31e-06	3.23097	1.97222	3.59e-09	8.03879	3.33443	2.15e-14	2.857	1.4186	0.00622436	0.00739404	-7.36945	1.15e-20	0.0238622	-5.71133	9.49e-11	0.00555629	-7.84578	7.2e-30	0.00911532	-6.78339	6.07e-06	0.0231876	-5.51225	0.0426591	0.113162	-3.378	0.678097	1.39833	0.223197	1	0.0149796	-5.35451	1
ENSDARG00000061543	ccdc85b	1.1714	1.77587	7.44e-06	1.29448	1.75708	0.0103792	1.10457	1.63987	0.000134747	1.46039	1.99255	0.000236463	0.0208015	-4.50991	1.41e-18	0.00343171	-6.41601	8.92e-09	0.041481	-3.37836	8.02e-06	0.608776	0.6474	0.123295	0.389749	-0.0941798	1	0.00246946	-7.31186	7.2e-30	0.00227883	-6.57183	1.46e-06	0.0154584	-4.46342	0.0401931	0.0295204	-3.62264	0.323147	0.00504814	-5.39405	0.0978217	0.434408	0.0955787	1
ENSDARG00000029865	rassf2a	0.0252031	-3.68698	1.66e-07	0.00549675	-5.29134	0.00143128	0.0143451	-4.43954	2.05e-08	0.0328916	-3.20879	0.00833285	0.899972	2.15806	3.88e-13	1.1582	2.15005	1.34e-06	0.777768	1.50711	0.000528061	0.139665	-1.24877	0.0224454	0.112493	-1.53644	0.0303749	0.000617366	-8.22009	7.23e-30	0.00227883	-6.15713	4.99e-06	0.208688	-0.566537	1	0.0196803	-3.6937	0.314443	0.580536	0.930216	0.640394	0.0599184	-2.08271	1
ENSDARG00000102883	sptbn1	0.935802	1.62113	5.42e-05	0.621133	0.830023	0.568122	0.576194	0.759936	0.192878	1.41653	2.18573	3.7e-05	0.0318141	-3.69686	3.28e-14	0.0205903	-4.09092	2.29e-05	0.0362958	-3.35902	1.23e-05	0.906181	1.65743	1.92e-06	0.337479	-0.0957996	1	0.00123473	-7.84374	7.27e-30	0.00227883	-6.36613	3.2e-06	0.0347814	-3.25564	0.178671	0.073801	-2.22056	0.890412	0.0100963	-4.60299	0.20182	0.344531	-0.0215239	1
ENSDARG00000042172	c7a	1.42233	0.925584	0.0701756	0.610139	-0.414391	1	0.824842	0.0338103	1	1.35075	0.786515	0.318838	0.022637	-5.3583	4.1e-23	0.00343171	-7.37834	1.79e-10	0.0207405	-5.30526	2.06e-10	2.65775	2.2375	3.85e-12	2.58507	2.00443	2.11e-07	0.00926049	-6.59456	7.44e-30	0.00227883	-7.534	1.25e-07	0.0270522	-4.74749	0.0286339	0.0492007	-3.93286	0.25637	0	-7.35638	0.0207531	0.0898776	-2.97463	1
ENSDARG00000097057	fxyd6l	0.632269	0.753486	0.14275	0.445237	0.173894	1	0.711277	0.94189	0.0709385	0.828869	1.13321	0.101913	0.0893242	-2.33972	1.54e-07	0.154427	-1.40269	0.202379	0.132221	-1.65153	0.0305094	0.633423	0.789483	0.0513731	1.42946	2.23863	2.74e-09	0.0018521	-7.57454	7.44e-30	0	-7.51262	4.98e-07	0.0502397	-2.91526	0.250992	0.0196803	-4.04913	0.23955	0.00504814	-5.33449	0.112419	0.778939	0.984634	0.985909
ENSDARG00000079387	si:ch211-102c2.4	0.00986208	-5.50117	7.01e-12	0.00274837	-6.42053	0.000232303	0.00717254	-5.87978	2.48e-11	0.0241205	-4.1708	0.000791193	1.2848	2.10328	2.39e-12	1.15477	1.48719	0.00337693	1.44665	1.95086	3.64e-06	0.0172528	-4.82201	9.56e-15	0.0159081	-4.85746	3.55e-10	0.00246946	-7.44103	7.73e-30	0	-7.70122	3.67e-07	1.21735	1.4874	0.096873	0.0295204	-3.75187	0.323692	1.58007	1.86989	0.0592475	2.14208	2.26412	0.334627
ENSDARG00000074262	nck1a	0.398866	0.0903132	0.987244	0.590901	0.679563	0.737746	0.369386	-0.0304541	1	0.410049	0.130179	1	0.696239	1.13023	0.000708706	0.787578	1.15805	0.0335279	0.409625	0.130999	0.922569	0.32616	-0.233444	0.89992	0.20226	-0.953549	0.25056	0.0018521	-7.49852	7.88e-30	0	-7.43666	4.93e-07	0.0231876	-3.84163	0.0854038	0.0885612	-2.04196	0.952599	1.23679	1.77626	0.0785797	1.55788	2.06733	0.448689
ENSDARG00000045064	ablim1b	1.11222	0.521971	0.425224	1.21203	0.618138	0.807212	1.16195	0.588082	0.445307	1.60072	1.05908	0.13114	0.0403794	-4.52892	1.88e-19	0.00857929	-6.37165	2.4e-09	0.0181479	-5.47999	5.93e-11	2.87382	2.43573	8.05e-15	1.66126	1.19537	0.00882032	0.00987785	-6.50074	8.29e-30	0.00227883	-7.52783	1.05e-07	0.019323	-5.15669	0.0152272	0.73801	-0.123411	1	0	-7.35021	0.018492	0.284612	-1.45164	1
ENSDARG00000070542	mafbb	0.0164368	-5.26409	4.13e-11	0	-7.86245	5.63e-05	0.0215176	-4.87861	3.71e-09	0.0416627	-3.87454	0.0024081	2.15724	2.71031	9e-20	2.50515	2.31214	6.34e-07	1.57109	1.54166	0.00100837	0.00575092	-6.7279	3.08e-20	0.0204533	-4.95826	4.04e-10	0.00370419	-7.39709	8.63e-30	0.00227883	-7.14261	9.93e-07	0.0541043	-3.44732	0.182055	0.0196803	-4.67984	0.195583	0.600728	-0.0312015	1	0.119837	-2.21996	1
ENSDARG00000029150	hsp90ab1	43.6145	0.497712	0.436208	42.8499	0.43649	1	41.7358	0.421729	0.674286	40.6365	0.360894	0.859133	45.0023	0.605847	0.115517	35.4462	0.155757	1	45.3244	0.550582	0.382903	30.0519	-0.101844	1	37.2148	0.239456	0.83166	0.812453	-5.53564	8.98e-30	0.44665	-6.21852	1.64e-07	54.1894	0.781484	0.677581	12.2067	-1.41319	0.897191	34.2869	0.09586	1	25.0159	-0.376528	1
ENSDARG00000041959	cxcr4b	0.0350652	-5.41772	1.32e-12	0.0109935	-6.73792	6.38e-05	0.0322764	-5.51837	1.59e-11	0.0789399	-4.18554	0.000579935	3.68003	1.89174	4.9e-10	6.12561	2.43197	3.38e-08	3.12922	1.29383	0.00691523	0.0230037	-6.06653	1.32e-20	0.0477243	-4.97764	3.84e-11	0.0191383	-6.40054	9.08e-30	0	-9.34062	5.45e-09	6.72826	2.39266	0.000738993	0.0934813	-3.87666	0.293995	3.87192	1.4992	0.204379	0.269633	-2.33977	1
ENSDARG00000071084	wipf1b	0.0394483	-3.32149	1.09e-06	0.0302321	-3.55029	0.0274104	0.0406444	-3.26553	7.35e-06	0.0592049	-2.66023	0.0301678	0.998473	1.95884	6.01e-11	1.32293	2.06159	4.26e-06	0.881471	1.40738	0.00141038	0.166777	-1.25668	0.0203228	0.16249	-1.26322	0.0886194	0.0018521	-7.48157	9.55e-30	0.00455766	-5.83402	6.34e-06	0.776784	1.10043	0.286672	0.0393605	-3.10666	0.47421	0.671402	0.874292	0.684756	0.134816	-1.3433	1
ENSDARG00000010962	fkbp7	0.928131	1.10113	0.0140233	0.464475	-0.0320283	1	0.49371	0.059191	1	0.552579	0.228453	0.886215	0.0177425	-4.93478	1.02e-20	0.0102951	-5.39209	1.39e-07	0.0570363	-3.12832	2.71e-05	1.9701	2.82023	2.55e-20	0.893127	1.02947	0.0245459	0.00370419	-7.02557	9.98e-30	0	-7.77171	1.92e-07	0.019323	-4.39982	0.0426591	0.00492007	-5.63125	0.0515454	0	-6.59393	0.0373341	0.194735	-1.20942	1
ENSDARG00000019098	cd82a	1.13414	1.48362	0.000415564	0.901467	0.99135	0.370124	0.994592	1.232	0.00712771	1.11612	1.34377	0.0347205	0.235547	-1.11882	0.0122339	0.307138	-0.634871	0.815221	0.125739	-1.96868	0.00730743	0.575092	0.338127	0.472909	0.737455	0.730968	0.153404	0.00370419	-7.00479	1e-29	0.00227883	-6.75066	8.34e-07	0.0541043	-3.05445	0.206669	0.123002	-1.90296	1	0.262503	-0.829852	1	1.28825	1.4687	0.844
ENSDARG00000040362	ehd2b	1.4552	1.63211	6.91e-05	1.33021	1.33342	0.111191	0.696932	0.360393	0.691744	0.842025	0.635121	0.45241	0.0281432	-4.50684	8.69e-19	0.0137269	-5.25207	2.09e-07	0.0440735	-3.71805	1.3e-06	1.49442	1.79149	1.31e-07	1.18288	1.24862	0.00588178	0.00493893	-6.88556	1.01e-29	0	-7.99452	1.24e-07	0.0038646	-6.20879	0.00476547	0.0787211	-2.7629	0.63077	0	-6.81673	0.0324392	0.704041	0.353337	1
ENSDARG00000024940	rnf144b	0.0778008	-2.39429	0.000343726	0.0797029	-2.26758	0.284474	0.0765071	-2.40752	0.000829974	0.0789399	-2.30077	0.0719777	1.22974	2.43035	7.13e-17	1.12045	1.71417	0.000341484	0.734991	1.04256	0.0297549	0.10023	-2.06495	9.34e-05	0.0977213	-2.05855	0.00247958	0.0018521	-7.52719	1.01e-29	0	-7.4653	5.27e-07	0.266657	-0.525553	1	0.0295204	-3.51562	0.361205	1.45891	2.00005	0.031625	0.194735	-0.902118	1
ENSDARG00000040287	ywhabl	2.98383	1.11406	0.0150338	3.39149	1.22283	0.22926	2.55103	0.836126	0.151229	2.57212	0.805464	0.371693	1.38147	-0.159979	0.908061	1.39499	-0.129401	1	2.35145	0.695039	0.224886	1.31614	-0.231125	0.815127	0.943124	-0.735877	0.418334	0.0277815	-5.98008	1.09e-29	0.0159518	-6.44415	2.31e-07	1.67337	0.142211	1	1.22018	-0.321861	1	1.89305	0.322134	1	2.38176	0.642844	1
ENSDARG00000018693	cdh2	0.318874	-1.17798	0.128407	0.266592	-1.38814	0.866503	0.213981	-1.76233	0.0213373	0.247783	-1.50498	0.345019	0.0666872	-3.57783	1.07e-13	0.084077	-3.07859	0.0010008	0.123147	-2.55997	0.000667346	3.44891	3.41349	5.64e-30	2.176	1.98104	5.45e-07	0.00617366	-6.90437	1.11e-29	0.00227883	-7.30265	3.62e-07	0.0231876	-4.70881	0.0362932	0.452646	-0.604923	1	0.0100963	-5.5397	0.10504	0.35951	-0.903011	1
ENSDARG00000058128	msna	12.7298	1.41034	0.000741815	13.948	1.42729	0.0947974	7.7834	0.558873	0.470004	9.14825	0.781631	0.394603	4.75009	-0.241792	0.756268	5.38264	-0.0290643	1	7.79453	0.556449	0.378675	5.07149	-0.126495	0.996751	2.00329	-1.53419	0.0127155	0.117299	-5.77732	1.12e-29	0.079759	-6.12578	3.02e-07	7.18042	0.396842	1	1.46618	-1.92488	0.995718	8.57678	0.656015	1	13.4966	1.29446	0.999791
ENSDARG00000020235	sept9a	0.838277	1.38316	0.000904275	0.813519	1.21575	0.177724	0.756703	1.18631	0.0107962	0.879302	1.35774	0.0325128	0.0152952	-4.76357	1.44e-19	0.00343171	-6.23881	1.8e-08	0.041481	-3.19984	2.02e-05	0.659713	1.00902	0.00769316	0.819268	1.33447	0.00160122	0.0018521	-7.45689	1.15e-29	0	-7.39506	5.27e-07	0.0579689	-2.60391	0.325928	0.231243	-0.652102	1	0.0201925	-3.89384	0.316553	1.19837	1.72642	0.687782
ENSDARG00000075261	timp2b	0.765955	-0.959497	0.304955	0.491959	-1.56574	0.841641	0.187681	-3.0241	0.000127909	0.309181	-2.24985	0.131392	2.3261	0.884216	0.0230263	1.17021	-0.301538	1	2.37867	0.815289	0.183852	3.47274	1.58517	3.1e-05	0.606781	-1.30676	0.117264	0.0111126	-7.1687	1.23e-29	0.00455766	-7.77026	3.83e-07	0.0579689	-4.56848	0.0771771	0.0246003	-5.6298	0.132155	12.7718	3.39639	1.24e-06	1.04857	-0.447718	1
ENSDARG00000055786	prss23	0.643227	-0.00915844	1	0.272089	-1.26975	0.923223	0.687368	0.0951731	1	0.863953	0.439183	0.653309	0.0293669	-4.66869	9.19e-20	0.00343171	-7.05936	6.74e-10	0.00907396	-6.07507	6.64e-12	2.18946	2.30185	5.91e-13	2.65779	2.52238	2.85e-12	0.00679102	-6.69092	1.3e-29	0	-8.21528	6.97e-08	0.0231876	-4.62116	0.033053	0.0836411	-2.90155	0.572005	0	-7.03749	0.0268141	0.119837	-2.29249	1
ENSDARG00000093413	edil3a	0.00657472	-6.46392	9.84e-14	0.00274837	-6.86738	0.000149344	0.00478169	-6.81291	7.18e-13	0.0153494	-5.20432	8.44e-05	0.015907	-5.46568	4.54e-22	0	-8.57746	1.33e-10	0.0155554	-5.30615	1.24e-09	4.30087	5.02701	4.27e-68	1.29651	1.22277	0.00993399	0.00432156	-7.20938	1.31e-29	0	-8.14799	1.92e-07	0.019323	-4.77643	0.0394555	0	-7.00782	0.022723	0	-6.9702	0.0428088	0.0898776	-2.58814	1
ENSDARG00000033587	CABZ01088134.1	0.00328736	-7.24667	4.46e-15	0.00824513	-5.84166	0.000641727	0.00239085	-7.52505	7.26e-14	0.00657832	-6.17994	9.39e-06	2.03794	2.5765	4.13e-18	1.50652	1.44262	0.00558526	1.83164	1.84539	2.46e-05	0.00821561	-6.24764	2.95e-19	0.00909035	-6.01837	1.14e-12	0.00432156	-7.18409	1.31e-29	0.00227883	-7.1225	7.76e-07	0.0347814	-4.01326	0.0914562	0.00492007	-5.98232	0.0544452	3.37215	2.60158	0.000913367	0.0149796	-4.37134	1
ENSDARG00000040623	fosl2	1.03552	-0.0232145	1	1.84141	0.847232	0.52461	0.846359	-0.336091	1	0.881495	-0.263633	1	2.19946	1.39227	9.91e-06	0.863076	-0.298709	1	1.48683	0.548692	0.399994	1.03024	-0.0322852	1	0.844266	-0.341299	0.922376	0.0160515	-6.21887	1.37e-29	0.00455766	-7.329	7.92e-08	1.82409	0.820395	0.499304	0.0934813	-3.44962	0.351574	1.58007	0.59994	0.913833	2.57649	1.29436	0.906018
ENSDARG00000077499	plekho1b	0.0131494	-5.03126	6.83e-11	0.00274837	-6.33027	0.000250974	0.00717254	-5.78942	3.21e-11	0.0131566	-4.85957	0.000142344	1.4145	2.54512	2.35e-18	1.20282	1.66242	0.000624822	0.925544	1.26209	0.00587637	0.139665	-1.72351	0.00120609	0.0886309	-2.34906	0.000573952	0.00246946	-7.35071	1.46e-29	0	-7.61098	4.14e-07	0.239605	-0.827952	1	0.0295204	-3.6615	0.337095	1.81228	2.18013	0.0127836	0.209714	-0.948378	1
ENSDARG00000014587	slc38a5b	0.548989	0.395682	0.521285	0.563417	0.412154	1	0.494905	0.226791	0.88007	0.541615	0.35581	0.741703	0.138269	-1.79948	3.24e-05	0.0514757	-3.08787	0.000703481	0.128332	-1.80749	0.0147152	1.21673	1.90327	1.07e-08	1.37151	2.00149	1.89e-07	0.00308683	-7.09867	1.46e-29	0.00227883	-6.62197	1.18e-06	0.0618335	-2.74418	0.281154	0.0344405	-3.47986	0.351409	0.100963	-2.04573	0.982578	0.314572	-0.404923	1
ENSDARG00000056831	gng2	1.63053	1.97153	2.31e-07	1.36869	1.47738	0.0544573	1.62458	1.93143	1.69e-06	1.90771	2.05545	0.000120444	0.158459	-1.88996	1.23e-05	0.104667	-2.36322	0.00959235	0.147776	-1.88949	0.0100959	0.391884	-0.457767	0.547528	0.157945	-1.80502	0.00769448	0.00493893	-6.79511	1.55e-29	0	-7.90419	1.27e-07	0.37873	-0.463166	1	0.0246003	-4.17774	0.20315	0.141348	-1.86099	1	0.644123	0.317826	1
ENSDARG00000094012	si:dkey-192g7.3	0.764859	0.521227	0.356701	0.566165	0.0372074	1	0.631183	0.208595	0.903247	0.795977	0.554468	0.528765	1.36005	1.75222	7.54e-09	1.04667	0.997485	0.081735	0.817953	0.620292	0.250821	0.095301	-2.67604	4.17e-07	0.0897672	-2.71465	4.88e-05	0.00555629	-6.72782	1.59e-29	0	-7.98904	1.04e-07	0.332355	-0.738976	1	0.0196803	-4.52594	0.147525	1.10554	1.02585	0.550892	0.074898	-2.65167	1
ENSDARG00000054543	samsn1a	0.0273947	-4.45117	1.77e-09	0.0137419	-5.1665	0.0017682	0.0215176	-4.7685	3.32e-09	0.0219277	-4.6291	0.000273373	1.8342	2.44829	1.19e-16	1.42416	1.45265	0.00477755	1.62813	1.74304	7.71e-05	0.0238253	-4.70575	2.27e-14	0.0306799	-4.28654	8.47e-09	0.00432156	-7.09432	1.6e-29	0	-8.03305	1.86e-07	0.251199	-1.18735	1	0.00984013	-5.30744	0.0927292	3.44788	2.73827	0.00025368	0.0149796	-4.28165	1
ENSDARG00000009123	sele	2.56743	2.4395	2.96e-10	2.17122	1.85013	0.0106086	1.77281	1.66495	0.000321968	2.26514	1.95738	0.00146733	0.0373204	-4.34587	4.47e-16	0.0102951	-5.85542	2.28e-07	0.0246293	-4.76993	5.72e-08	0.0345055	-4.38606	3.88e-12	0.0204533	-5.05025	7.94e-10	0.00308683	-7.71151	1.65e-29	0.00227883	-7.23436	1.68e-06	0.0270522	-4.44761	0.0818974	0.00492007	-6.09419	0.081526	0.0252407	-4.47077	0.340753	15.5039	4.76972	2.31e-07
ENSDARG00000008363	mcl1b	1.78723	-0.737267	0.327943	1.693	-0.78626	1	1.55046	-0.947618	0.245899	1.74326	-0.74823	0.840895	5.56196	1.22698	0.00012724	6.6438	1.32339	0.014158	4.01199	0.526255	0.421015	3.70113	0.419996	0.402038	3.04981	0.0927975	1	0.0580324	-5.85427	1.67e-29	0.0364613	-6.27746	2.77e-07	2.20668	-0.392622	1	0.910212	-1.67744	1	7.19359	1.36004	0.389056	1.93237	-0.585955	1
ENSDARG00000013430	bhmt	0.00438315	-7.41448	6.96e-14	0.00274837	-7.33189	0.000310188	0.00836796	-6.59904	2.97e-11	0.0087711	-6.34776	4.01e-05	0.0360968	-4.77435	6.15e-17	0.00171586	-8.04174	3.09e-09	0.00518512	-7.15115	1.43e-11	1.55686	1.03505	0.0200729	7.8427	5.22786	1.37e-56	0.00308683	-8.08962	1.78e-29	0	-8.61244	5.62e-07	0.0115938	-5.82646	0.0324494	0.0639609	-3.6628	0.579235	0	-7.43465	0.0790223	0.0299592	-4.27599	1
ENSDARG00000006353	itga5	0.962101	1.19915	0.00608746	1.33571	1.61712	0.0256407	0.736381	0.733756	0.210105	0.907808	1.02453	0.152533	0.234323	-1.11798	0.012839	0.243652	-0.969601	0.489071	0.178887	-1.44357	0.0619422	0.993267	1.32306	0.000304249	0.449972	-0.0547574	1	0.00370419	-6.99651	1.8e-29	0	-7.74269	2.17e-07	0.0463752	-3.2532	0.169472	0.506767	0.128759	1	0.338225	-0.457454	1	0.299592	-0.593276	1
ENSDARG00000101766	ptmab	4.41164	-0.185213	1	3.48769	-0.526054	1	2.57016	-1.00862	0.19926	2.75632	-0.878375	0.561169	7.41574	0.718823	0.0506143	7.63728	0.667587	0.395769	12.7748	1.55722	0.000331591	6.72201	0.50706	0.279757	3.63387	-0.484869	0.618665	0.106187	-5.77638	1.85e-29	0.0159518	-8.15265	2.31e-09	11.3542	1.23802	0.271815	0.929893	-2.43754	0.739541	7.8549	0.67351	1	6.14164	0.292773	1
ENSDARG00000035652	sat1a.1	0.961005	1.77545	9.28e-06	1.28349	2.06701	0.00155028	1.00774	1.83713	1.01e-05	1.30909	2.14448	8.46e-05	0.0403794	-3.27235	1.37e-11	0.0102951	-4.90678	2.78e-06	0.102406	-1.79401	0.0217165	0.061617	-2.59501	2.82e-06	0.0568147	-2.66162	0.000160981	0.000617366	-8.34965	1.96e-29	0	-7.2871	1.58e-06	0.614471	0.886383	0.471656	0.0295204	-3.33713	0.469877	1.58007	2.31839	0.00681158	0.179755	-0.83062	1
ENSDARG00000029036	rab32a	0.0328736	-3.56549	2.88e-07	0.0494708	-2.87126	0.101995	0.0322764	-3.57658	1.57e-06	0.048241	-2.93241	0.0164435	1.24014	2.57634	5.79e-19	1.17365	1.86572	6.06e-05	0.785546	1.22447	0.0076822	0.0649033	-2.64117	8.67e-07	0.103403	-1.91572	0.00507359	0.0018521	-7.46816	2.06e-29	0	-7.40632	6e-07	0.0850211	-2.08902	0.53561	0.0344405	-3.26353	0.43171	1.2166	1.78339	0.0785797	0	-4.65516	1
ENSDARG00000061242	tuft1a	0.367088	-0.448088	0.79286	0.615636	0.345272	1	0.257016	-0.9844	0.34179	0.291639	-0.767291	0.864641	0.0471093	-3.5846	1.84e-13	0.0377489	-3.71317	0.000110844	0.0479624	-3.41637	1.18e-05	2.01611	2.8039	4.04e-19	1.50104	1.91854	1.73e-06	0.00308683	-7.29007	2.18e-29	0.00227883	-6.8132	1.47e-06	0.0154584	-4.70494	0.0392591	1.01353	1.07947	0.469748	0.075722	-2.63146	0.789545	0.988653	1.0225	0.982269
ENSDARG00000004714	tcf12	1.3796	1.16275	0.0111532	1.24776	0.912871	0.451677	1.00296	0.614974	0.331091	1.30031	0.989546	0.168115	0.157235	-2.30637	1.09e-07	0.274537	-1.35797	0.209418	0.190553	-1.91394	0.00866392	1.93149	1.89817	9.41e-09	0.952214	0.533373	0.340023	0.00864312	-6.4454	2.25e-29	0.00455766	-6.7068	4.71e-07	0.42897	-0.676689	1	0.123002	-2.44649	0.749172	0.116107	-2.52476	0.768774	0.823878	0.277518	1
ENSDARG00000077473	mych	1.4048	0.761639	0.169769	1.89363	1.16728	0.212136	1.36995	0.712218	0.293128	1.51959	0.838022	0.275145	0.620375	-0.57835	0.246311	0.703501	-0.336697	1	0.552215	-0.710783	0.511255	1.53878	0.958516	0.016909	1.11016	0.372554	0.646239	0.0117299	-6.39422	2.34e-29	0.00227883	-7.65602	8.56e-08	1.63086	0.921752	0.418391	0.290284	-1.59981	1	0.408899	-1.10804	1	1.22833	0.482972	1
ENSDARG00000089871	jcada	1.39603	1.9942	2.08e-07	1.55833	1.95552	0.0028035	1.27432	1.78694	2.03e-05	1.70159	2.1458	5.57e-05	0.0244724	-4.37214	9.26e-18	0.012011	-5.09114	5.39e-07	0.0129628	-5.06259	2.12e-09	0.516762	0.260255	0.603032	0.248848	-0.879712	0.31134	0.00308683	-7.14029	2.4e-29	0	-7.66386	3.15e-07	0.0115938	-4.87744	0.0270181	0.0196803	-4.20051	0.216104	0	-6.48607	0.0457294	0.164776	-1.3243	1
ENSDARG00000090730	cfbl	0.00328736	-6.88116	1.18e-13	0	-7.47704	0.000134911	0.00239085	-7.15961	1.35e-12	0.0219277	-4.35295	0.000927794	1.09697	1.62686	6.16e-07	1.61119	1.99509	5.64e-05	1.35072	1.75108	0.000113696	0.00739404	-6.01948	1.62e-17	0.00909035	-5.65254	3e-11	0.0018521	-7.8195	2.61e-29	0.00455766	-6.17187	8.47e-06	0.506262	0.111385	1	0	-6.61725	0.0414477	4.93708	3.67519	9.19e-09	0	-5.00626	1
ENSDARG00000028335	hmga1a	0.54351	-0.795916	0.379826	0.269341	-1.78108	0.565862	0.235498	-2.03393	0.00530897	0.333302	-1.48302	0.344575	1.12512	0.371842	0.443579	0.765272	-0.261724	1	5.35234	3.26805	6.8e-21	0.431319	-1.17145	0.0344073	0.278392	-1.79296	0.00929301	0.0117299	-6.44393	2.8e-29	0.00455766	-7.12052	2.38e-07	3.55929	2.0755	0.00897078	0.457566	-0.996829	1	1.36804	0.601233	0.914643	0.928735	0.0320996	1
ENSDARG00000042876	abracl	0.243265	-1.36932	0.0536813	0.148412	-2.02363	0.385504	0.0573803	-3.45981	1.73e-06	0.0767471	-2.97778	0.0125081	1.15143	1.22127	0.000189414	2.17227	2.10747	4.04e-06	1.79016	1.8348	1.29e-05	0.31055	-1.02822	0.0659329	0.0829494	-2.93887	1.25e-05	0.00679102	-6.57338	2.95e-29	0	-8.09793	7.68e-08	1.18257	1.0223	0.337478	0.0492007	-3.49601	0.349432	2.2969	2.02214	0.0265496	1.63278	1.46005	0.84556
ENSDARG00000078824	si:ch211-66e2.3	1.60204	1.56649	0.000146512	1.06637	0.787236	0.605054	1.44288	1.35736	0.00321347	2.07656	1.86979	0.00123305	0.589784	-0.120734	0.992302	1.08271	0.834974	0.176582	0.318885	-1.04223	0.222684	0.0320409	-4.44016	3.94e-14	0.114766	-2.55676	0.000128218	0.00740839	-6.54389	3.07e-29	0	-8.18399	6.59e-08	0.564231	-0.166631	1	0.0147602	-5.04316	0.0895067	2.18584	1.85303	0.0564192	0.509306	-0.296115	1
ENSDARG00000035005	bag2	1.10236	1.98785	3.32e-07	2.60271	3.27396	5.07e-10	0.79137	1.34554	0.00302964	0.809134	1.29912	0.0490277	0.041603	-3.27072	6.88e-12	0.0377489	-3.22514	0.000642305	0.0570363	-2.6799	0.00040167	0.303156	-0.229609	0.916912	0.0727228	-2.34748	0.000676073	0.00123473	-7.80515	3.12e-29	0	-7.32794	1e-06	0	-6.54246	0.00517739	0.398525	0.20212	1	0.0403851	-2.97707	0.634877	0.164776	-0.987475	1
ENSDARG00000100244	ebf3a	0.197242	-0.683517	0.49982	0.189638	-0.700944	1	0.279729	-0.144038	1	0.539422	0.863483	0.269914	0.0146834	-4.56566	8.47e-18	0	-7.57141	3.83e-09	0.00777768	-5.19318	3.81e-09	1.4098	3.11947	1.35e-24	0.832903	1.68401	2.96e-05	0.000617366	-8.20445	3.19e-29	0.00455766	-5.55608	1.96e-05	0	-6.35646	0.00680885	0	-6.00177	0.0489273	0	-5.96415	0.0794155	0	-4.39078	1
ENSDARG00000056438	her9	2.34389	0.661043	0.27984	2.92977	0.956305	0.570679	1.68794	0.126623	1	1.5766	0.0179445	1	1.29031	-0.316163	0.651282	1.1685	-0.435377	1	0.908692	-0.823644	0.425499	5.12243	2.2365	1.32e-11	0.920398	-0.811375	0.397869	0.0209904	-6.41193	3.34e-29	0.00455766	-7.89614	6.2e-08	0.490804	-1.68448	0.786742	0.280444	-2.47806	0.826424	0.681498	-1.204	1	0.404449	-1.92037	1
ENSDARG00000077231	vwf	1.76641	2.60882	1.16e-12	0.970176	1.2834	0.155055	1.5421	2.26513	1.3e-08	2.19277	2.69811	1.84e-07	0.0293669	-4.03386	2.41e-15	0	-8.01557	1.14e-09	0.0168516	-4.63574	4.38e-08	0.0115018	-5.26121	1.24e-15	0.0159081	-4.74198	1.49e-09	0.0018521	-7.64807	3.45e-29	0	-7.5861	7.6e-07	0.019323	-4.214	0.0744339	0.0196803	-4.12268	0.267647	0.00504814	-5.40798	0.134936	0.179755	-1.13054	1
ENSDARG00000040076	pycard	0.0525978	-2.90836	1.92e-05	0.0329805	-3.4311	0.0399046	0.0561849	-2.8016	0.000121001	0.0570121	-2.7097	0.0298141	0.829002	1.52914	1.61e-06	1.67639	2.50573	1.16e-08	1.38313	2.24627	2.4e-08	0.0188959	-4.40948	3.31e-13	0.0204533	-4.22915	1.23e-08	0.0018521	-7.47823	3.54e-29	0	-7.41638	6.96e-07	0.552637	0.593132	0.712783	0.00984013	-4.69051	0.146884	0.752172	1.04664	0.546517	0.209714	-0.753126	1
ENSDARG00000053857	ccdc187	2.7044	1.99732	1.38e-07	1.37144	0.714051	0.683045	3.23242	2.31968	1.08e-09	3.82858	2.41192	2.86e-06	0.0819825	-3.59493	1.49e-14	0.0326013	-4.71965	8.06e-07	0.0790731	-3.51238	2.55e-06	0.590702	-0.588692	0.379137	0.535194	-0.721661	0.451729	0.0123473	-6.28259	3.57e-29	0	-8.61519	1.85e-08	0.0541043	-3.92055	0.0715723	0.113162	-2.88633	0.560155	0.035337	-4.43627	0.204673	0.479347	-0.814451	1
ENSDARG00000099518	si:ch211-119e14.1	0.802116	1.09583	0.016446	0.43974	0.100069	1	0.962315	1.39942	0.0016946	1.40557	1.93507	0.000504349	0.302846	-0.513977	0.380686	0.295127	-0.501894	0.977613	0.772583	1.00924	0.0384993	0.0254684	-4.14203	2.9e-12	0.00795406	-5.63087	8.11e-12	0.00246946	-7.30551	3.62e-29	0	-7.56582	4.98e-07	2.15258	2.54348	8.78e-05	0.0147602	-4.42464	0.191286	0.0908665	-2.13407	0.976736	1.30322	1.67419	0.731356
ENSDARG00000008305	hand2	1.30946	1.66271	4.46e-05	0.96468	1.02313	0.348728	1.14522	1.39671	0.0023688	1.42092	1.65996	0.00444313	0.0195779	-4.84382	3.4e-20	0.00171586	-7.24802	9.74e-10	0.0168516	-4.86911	3.88e-09	0.759122	0.734049	0.0925465	0.921534	1.0271	0.0257643	0.00432156	-6.87982	3.62e-29	0	-7.81883	1.92e-07	0.00772919	-5.44782	0.0129296	0.861012	0.830795	0.686637	0	-6.64104	0.0382218	0.254653	-0.892966	1
ENSDARG00000055416	serpinb1	0.150123	-1.09844	0.167108	0.0357289	-3.0515	0.0882642	0.0585757	-2.46684	0.00082018	0.0723615	-2.10065	0.120852	0.0978895	-1.81901	4.58e-05	0.0857928	-1.87954	0.0591113	0.0803694	-2.00103	0.00851477	1.1584	2.56221	1.03e-15	1.40332	2.75719	1.9e-14	0.000617366	-8.20759	3.83e-29	0	-7.14508	1.69e-06	0.123667	-1.30079	0.966958	0.0492007	-2.54099	0.756123	0.0454332	-2.64133	0.765307	0.254653	-0.216359	1
ENSDARG00000100020	pim1	7.12371	0.931189	0.0609835	12.2962	1.71723	0.0191401	8.92264	1.30693	0.00462296	8.08476	1.07001	0.166549	2.48272	-0.798191	0.0718443	3.71655	-0.124771	1	1.75516	-1.26306	0.0664252	5.84376	0.624003	0.163092	3.57137	-0.19003	1	0.0851965	-5.79233	3.9e-29	0.0546919	-6.20837	3.42e-07	0.896586	-2.1954	0.472125	0.895452	-2.19092	0.876553	4.58876	0.185976	1	9.28735	1.19798	0.935438
ENSDARG00000091419	nrarpa	1.18126	2.36607	2.04e-10	1.0224	1.83438	0.0078466	0.944384	1.87623	4.71e-06	1.35513	2.35525	6.4e-06	0.0464975	-2.94138	4.04e-10	0.0377489	-3.05992	0.00127501	0.0285182	-3.49174	9.76e-06	0.128163	-1.38507	0.0122064	0.0738591	-2.15774	0.00198497	0.000617366	-8.2263	4.09e-29	0	-7.16378	1.72e-06	0.0579689	-2.37165	0.448237	0.0196803	-3.69991	0.346864	0.0252407	-3.39882	0.503217	0.539266	0.812843	1
ENSDARG00000037879	lfng	1.11222	2.25829	2.07e-09	0.618384	1.05473	0.33262	1.07827	2.15328	7.91e-08	1.65116	2.73346	4.21e-08	0.025696	-3.78326	3.96e-14	0	-7.57947	4.62e-09	0.0375921	-3.09139	6.86e-05	0.130628	-1.34188	0.0156906	0.0397703	-3.03176	1.82e-05	0.000617366	-8.21251	4.95e-29	0	-7.15	1.81e-06	0.00772919	-4.77866	0.0380273	0.0492007	-2.54593	0.762761	0	-5.97221	0.0816672	0.838857	1.45928	0.861248
ENSDARG00000099385	lsp1b	0.54351	0.512451	0.374849	0.458979	0.22764	1	0.539136	0.494654	0.500102	0.842025	1.167	0.0889395	0.313246	-0.389246	0.571144	0.192176	-1.07424	0.411714	0.562586	0.55915	0.324539	0.53155	0.494422	0.269048	0.349978	-0.18873	1	0.00246946	-7.24424	4.99e-29	0.00227883	-6.50426	2.22e-06	0.0347814	-3.39405	0.152889	0.0344405	-3.36199	0.411787	2.92287	3.071	5.54e-06	0.269633	-0.499224	1
ENSDARG00000105215	kdrl	1.51219	2.34607	2e-10	1.56932	2.11706	0.000811551	1.45603	2.22271	1.44e-08	2.0042	2.59923	3.97e-07	0.022637	-4.35106	2.22e-17	0	-7.96279	6.74e-10	0.0116665	-5.06959	3.05e-09	0.0180743	-4.58883	7e-14	0.0136355	-4.89616	3.18e-10	0.00246946	-7.27298	4.99e-29	0	-7.53332	5.32e-07	0.0115938	-4.7468	0.0338122	0.0147602	-4.39212	0.194642	0.0100963	-4.76988	0.184014	0.554245	0.478495	1
ENSDARG00000089383	il1fma	0.00328736	-6.45257	4.3e-13	0	-7.04874	0.000169946	0.00358627	-6.31569	1.53e-11	0.0087711	-5.06352	0.000136145	1.25237	2.77607	2.85e-21	0.696638	1.08006	0.0595879	1.00073	1.746	4.11e-05	0.0106803	-5.10327	4.05e-15	0.0170444	-4.3906	8.64e-09	0.00123473	-7.80633	5.1e-29	0	-7.32913	1.15e-06	0.52945	0.619965	0.69553	0.0246003	-3.60202	0.368344	1.25194	1.90997	0.0519662	0.0149796	-3.57758	1
ENSDARG00000089327	BX120005.2	0.015341	-5.88784	2.18e-13	0.00549675	-6.80662	8.5e-05	0.00717254	-6.85174	8.24e-14	0.0613977	-3.86784	0.00155386	3.10187	2.69805	1.59e-20	2.12595	1.38117	0.0127576	2.22312	1.50612	0.00101652	0.0147881	-6.00818	1.14e-19	0.0238622	-5.27698	1.22e-11	0.0111126	-6.48451	5.32e-29	0.00227883	-7.67213	1.27e-07	2.81343	1.74087	0.0348213	0.0196803	-5.20956	0.0933295	2.08488	1.26469	0.362054	0	-5.92112	1
ENSDARG00000015065	c4	0.0339694	-5.19615	3.27e-11	0.0384773	-4.88626	0.00366869	0.0454261	-4.77304	4.37e-09	0.0219277	-5.67247	2.68e-05	0.0795352	-4.10479	6.5e-16	0.012011	-6.50382	6.63e-09	0.0207405	-5.84712	6.33e-11	4.52187	2.62377	6.33e-16	7.34955	3.59766	2.58e-26	0.0129647	-6.67623	5.93e-29	0.00227883	-8.07506	1.13e-07	0.0347814	-4.96671	0.0352627	0.0639609	-4.12612	0.301036	0.0100963	-6.31219	0.076652	0.0299592	-4.73882	1
ENSDARG00000105592	CR936442.1	0.0482146	-4.98645	1.87e-11	0.0164903	-6.26961	0.000142105	0.062162	-4.61272	2.38e-09	0.146916	-3.32188	0.0058716	3.08413	1.45811	4.95e-06	2.45711	0.84296	0.235583	2.46812	0.873271	0.111696	1.92574	0.497329	0.310911	1.73171	0.304675	0.753113	0.0222252	-6.20795	6.31e-29	0.00227883	-8.35784	1.86e-08	8.37458	2.73606	1.93e-05	0.103321	-3.7563	0.320527	1.05506	-0.445553	1	1.10849	-0.370786	1
ENSDARG00000036930	tbx18	0.015341	-4.9964	1.62e-10	0	-7.50232	8.66e-05	0.00836796	-5.76843	6.34e-11	0.0109639	-5.2542	8.3e-05	0.00978895	-5.76902	7.81e-23	0.00171586	-7.21188	3.19e-09	0.00259256	-7.05845	1.89e-12	2.60845	3.71369	1.37e-35	2.00783	2.5656	4.61e-12	0.00308683	-7.25926	6.87e-29	0	-7.7827	4.57e-07	0.0154584	-4.67414	0.0431978	0.0295204	-3.83345	0.335543	0.00504814	-5.60463	0.113593	0.0599184	-2.70846	1
ENSDARG00000078114	si:ch73-237c6.1	0.00438315	-5.6369	2.42e-11	0	-6.55604	0.000353277	0.00478169	-5.50002	5.78e-10	0.019735	-3.56739	0.00422379	0.68645	2.0336	2.23e-11	1.02608	2.33775	9.44e-08	0.461476	0.994593	0.0430504	0.142952	-0.871871	0.146995	0.2943	0.269994	0.723185	0	-8.89938	6.93e-29	0.00455766	-5.25035	4.08e-05	0.0309168	-2.87657	0.267718	0.00984013	-4.11018	0.23955	0.302888	0.305796	1	0	-4.08527	1
ENSDARG00000103129	nid1b	0.277234	-1.09928	0.16112	0.170399	-1.75343	0.589262	0.205613	-1.5369	0.0524064	0.258747	-1.16033	0.540691	0.0195779	-5.05246	5.74e-21	0.0223061	-4.6452	2.56e-06	0.023333	-4.63523	1.56e-08	3.05045	3.6657	1.03e-35	1.7033	1.87758	2.54e-06	0.00555629	-6.76509	6.99e-29	0	-8.02626	1.49e-07	0.019323	-4.65459	0.0365508	0.0639609	-3.07556	0.521904	0.0605776	-3.14511	0.569996	0.134816	-1.95098	1
ENSDARG00000099312	jpt1b	4.76448	1.38585	0.00103516	3.70756	0.873206	0.629746	4.37405	1.21773	0.0100978	4.80656	1.29589	0.0591956	0.234935	-3.36242	7.94e-14	0.26081	-3.06043	0.000471559	0.403143	-2.45356	0.000530419	4.66318	1.42311	4.95e-05	3.50319	0.845709	0.100502	0.043833	-5.7868	7.01e-29	0.00911532	-7.5763	1.55e-08	0.595148	-1.82661	0.637903	0.831491	-1.33765	1	0.0656258	-4.91248	0.116028	2.09714	0.00155388	1
ENSDARG00000054755	alox5ap	0.00219157	-6.75601	4.09e-13	0.00824513	-4.93553	0.0040437	0.00239085	-6.61913	1.46e-11	0.0153494	-4.27211	0.00102836	0.920773	2.10967	6.16e-12	0.909404	1.65165	0.000966431	0.925544	1.7452	5.36e-05	0.0139665	-4.62664	3.41e-13	0.0181807	-4.19029	4.42e-08	0.000617366	-8.27973	7.21e-29	0.00227883	-6.21677	8.84e-06	0.150719	-1.09306	1	0.0590408	-2.37146	0.870195	2.69066	3.26855	8.9e-07	0.0149796	-3.46561	1
ENSDARG00000001975	hsd11b2	0.0438315	-4.05924	3.95e-08	0.00549675	-6.43449	0.0003092	0.093243	-2.96842	9.11e-05	0.214892	-1.70892	0.274792	0.0250842	-4.97805	9.32e-20	0	-8.72971	1.21e-10	0.00388884	-7.16093	7.97e-13	2.1147	2.08519	1.15e-09	4.67585	3.87046	2.16e-31	0.00555629	-7.03946	7.21e-29	0.00455766	-6.71487	1.97e-06	0.0115938	-5.51415	0.0199578	0.954493	0.486841	1	0.00504814	-6.12225	0.0903358	0.119837	-2.37755	1
ENSDARG00000104665	kirrel3l	0.982921	2.3229	3.78e-10	1.95684	3.25913	5.07e-10	0.590539	1.31921	0.0044562	0.616169	1.3082	0.0505057	0.015907	-4.23774	7.38e-16	0.00171586	-6.35678	8.58e-08	0.0181479	-3.87492	2.24e-06	0.210319	-0.368884	0.697448	0.065905	-2.08205	0.00318317	0	-8.99079	7.78e-29	0	-6.92783	3.7e-06	0.00772919	-4.55634	0.0511315	0	-5.78766	0.0679671	0	-5.75005	0.102321	0.404449	0.644816	1
ENSDARG00000022995	clic4	0.644322	0.892636	0.0646254	0.87948	1.3096	0.124341	0.494905	0.450425	0.57033	0.578892	0.672322	0.42158	0.0428267	-3.32334	1.58e-12	0.0549074	-2.79401	0.0023159	0.0531475	-2.87454	0.000115764	0.81088	1.36225	0.000185275	0.740864	1.12686	0.0116167	0.00246946	-7.16038	8.22e-29	0	-7.42083	5.41e-07	0.0734273	-2.30637	0.444077	2.34195	2.80513	2.47e-05	0.0302888	-3.43347	0.446479	0.344531	-0.0761722	1
ENSDARG00000040280	zgc:110182	2.38662	2.41043	3.07e-11	1.81668	1.65854	0.0198884	2.32749	2.30972	1.76e-09	2.96024	2.5321	7.38e-07	0.0275314	-4.69318	7.71e-20	0.0823611	-2.95243	0.00120266	0.0246293	-4.68355	7.06e-09	0.0320409	-4.40439	7.56e-14	0.117038	-2.49218	0.000207442	0.00740839	-6.50827	8.52e-29	0.00455766	-6.56303	9.16e-07	0.0154584	-5.04013	0.0195669	0.0344405	-4.0067	0.23845	0.0908665	-2.71869	0.710071	0.284612	-1.0711	1
ENSDARG00000091111	si:ch211-15b10.6	0.16656	-1.82931	0.00675836	0.228115	-1.30682	0.894458	0.157796	-1.89961	0.00953459	0.208314	-1.44943	0.352334	1.37474	1.75921	8.67e-09	1.1685	1.16336	0.0324231	0.785546	0.542575	0.340918	0.603025	0.129121	0.830775	0.832903	0.646106	0.228327	0.00617366	-6.60128	8.61e-29	0.00227883	-6.99998	4.96e-07	0.038646	-3.75284	0.0957748	0.0787211	-2.76863	0.622819	1.55483	1.52742	0.18363	0.209714	-1.33871	1
ENSDARG00000004378	yrk	1.84092	1.99058	1.46e-07	1.95959	1.87436	0.00429422	1.45244	1.51572	0.000545436	1.86386	1.82653	0.00100292	0.364027	-0.776344	0.108337	0.401511	-0.561829	0.895332	0.396662	-0.590229	0.64437	0.0188959	-5.06159	1.37e-16	0.0181807	-5.04152	2.69e-11	0.00740839	-6.42506	8.67e-29	0.00911532	-5.74251	4.04e-06	0.703356	0.279558	0.967549	0.0492007	-3.46341	0.349432	0.721883	0.316597	1	1.6178	1.47976	0.829401
ENSDARG00000077785	atf5b	0.27833	-0.455054	0.778907	0.30507	-0.292547	1	0.233107	-0.720975	0.609894	0.287253	-0.386153	1	0.0526156	-3.02523	1.21e-10	0.0411806	-3.19865	0.000726416	0.0622215	-2.65066	0.000484927	1.95614	3.56974	3.42e-33	0.709047	1.04991	0.0244281	0.0018521	-7.48379	9.13e-29	0	-7.42194	8.71e-07	0.0115938	-4.63535	0.0419672	0.0885612	-2.02717	1	0.0555295	-2.65512	0.771451	0.149796	-1.20765	1
ENSDARG00000015575	cyp3c1	0.790062	1.43612	0.000514772	0.52494	0.67874	0.74601	1.0185	1.88311	2.53e-06	1.29154	2.14471	5.26e-05	0.127868	-1.5429	0.00041061	0.250515	-0.435867	1	0.0985173	-1.83034	0.0139781	0.279331	-0.293219	0.805337	0.354524	0.0896933	0.973334	0.0018521	-7.32919	9.38e-29	0	-7.26747	7.9e-07	0.0425106	-2.89249	0.242661	0.0246003	-3.54028	0.346598	0.176685	-0.905276	1	0.194735	-0.703596	1
ENSDARG00000052000	cav2	1.20975	1.77014	8.38e-06	1.03064	1.33807	0.107968	1.32453	1.91394	2.56e-06	1.55687	2.04163	0.000146071	0.015907	-4.93805	1.73e-20	0	-8.0524	2.89e-10	0.0194442	-4.47939	2.85e-08	0.471576	0.155521	0.781521	0.530649	0.338741	0.609549	0.00370419	-6.8766	9.57e-29	0.00455766	-6.03733	3.76e-06	0.0888857	-2.24507	0.470617	0.0787211	-2.39014	0.79119	0	-6.44515	0.0432077	0.838857	0.97925	0.985909
ENSDARG00000016771	tfa	0.0164368	-7.47062	2.99e-14	0.00274837	-9.06629	4.63e-05	0.0514032	-5.87294	7.81e-10	0.0241205	-6.81912	2.08e-05	0.0624046	-5.73365	1.67e-20	0.0394647	-6.19011	3.71e-07	0.335737	-3.17297	0.000366998	7.47456	1.74765	1.03e-05	22.4782	4.44848	1.91e-36	0.0179036	-7.50138	9.98e-29	0.00683649	-8.34658	6.07e-07	0.0734273	-5.23839	0.0776201	0.934813	-1.61984	1	0.186781	-3.91921	0.671916	0.0299592	-6.01051	1
ENSDARG00000026582	iscub	0.548989	0.803488	0.109257	0.546927	0.742432	0.664337	0.535549	0.754132	0.192878	0.603013	0.902413	0.235798	0.297951	-0.19781	0.908368	0.386068	0.220306	0.879164	0.269626	-0.331801	0.988955	0.292476	-0.218377	0.926484	0.282937	-0.261408	1	0.0018521	-7.32796	1.03e-28	0.00227883	-6.26582	3.51e-06	0.23574	-0.501196	1	1.91883	2.65535	0.00011318	0.35337	0.0904373	1	0.404449	0.303446	1
ENSDARG00000015822	sesn3	1.08154	1.5791	0.000131908	0.967428	1.25546	0.151919	1.26595	1.84789	7.18e-06	1.81562	2.32766	5.42e-06	0.268584	-0.754426	0.126451	0.264242	-0.710098	0.740025	0.162035	-1.4505	0.059866	0.204569	-1.14523	0.0374789	0.21476	-1.04245	0.190384	0.00370419	-6.86138	1.06e-28	0	-7.60773	3.06e-07	0.0154584	-4.49901	0.0388933	0.0246003	-3.88097	0.261597	0.146396	-1.51359	1	0.134816	-1.53171	1
ENSDARG00000101030	si:ch73-158p21.3	0.0175326	-4.3034	8.62e-09	0	-6.99243	0.000186752	0.0119542	-4.79702	6.52e-09	0.0219277	-3.86717	0.00209764	1.1967	2.75509	5.35e-21	1.26115	2.1595	1.86e-06	0.623511	0.99096	0.0452609	0.0788698	-2.2196	4.26e-05	0.117038	-1.59689	0.0273216	0.00123473	-7.74999	1.06e-28	0	-7.27281	1.32e-06	0.262793	-0.350637	1	0.0344405	-3.12977	0.518276	0.156492	-1.08225	1	0.0149796	-3.52125	1
ENSDARG00000003512	anks1b	0.875533	1.9618	2.75e-07	0.86299	1.72771	0.0143599	1.00057	2.19146	1.63e-08	1.35513	2.54144	5.14e-07	0.0146834	-4.4375	3.07e-17	0.00343171	-5.8583	1.48e-07	0.0181479	-3.96229	9.01e-07	0.147059	-1.01896	0.0775667	0.10113	-1.54599	0.0316159	0.000617366	-8.07724	1.12e-28	0	-7.01477	2.02e-06	0.0270522	-3.22585	0.188432	0.182042	-0.60841	1	0.0151444	-3.83552	0.358573	0.239674	-0.168285	1
ENSDARG00000027529	hmox1a	1.35439	-0.727235	0.429379	1.29448	-0.762982	1	2.05971	-0.0781645	1	2.37258	0.137315	1	3.6421	0.946018	0.0157899	15.2111	3.44687	6.98e-16	2.65997	0.323186	0.771023	0.267829	-3.16892	1.71e-07	0.455654	-2.34691	0.00224058	0.018521	-7.06324	1.13e-28	0.013673	-7.14866	1.77e-06	0.14299	-3.92062	0.17885	0.0295204	-6.00849	0.130159	2.00411	-0.116414	1	0.134816	-3.88274	1
ENSDARG00000055290	mpeg1.1	0.0175326	-5.35401	6.55e-12	0	-8.03964	2.37e-05	0.00358627	-7.30717	3.85e-14	0.0109639	-5.79197	1.36e-05	1.94555	2.067	7e-12	3.83151	2.90548	3.89e-12	2.02479	1.77787	4.42e-05	0.0188959	-5.31712	6.29e-17	0.0261348	-4.79789	2.9e-10	0.00802575	-6.57305	1.16e-28	0.00683649	-6.31943	1.91e-06	0.475345	-0.555721	1	0.0836411	-3.00655	0.568462	0.323081	-1.10711	1	0.0299592	-3.98351	1
ENSDARG00000088612	si:ch211-153b23.7	0.0164368	-5.04645	9.11e-11	0.00274837	-6.6451	0.000195812	0.00956338	-5.74148	5.08e-11	0.0087711	-5.66067	2.98e-05	1.98471	2.93431	1.4e-23	0.993481	0.984252	0.0998247	1.16536	1.2827	0.0057688	0.0221821	-4.69796	4e-14	0.130674	-2.10485	0.00262019	0.00432156	-6.98688	1.21e-28	0.00227883	-6.92549	1.18e-06	1.28691	1.33304	0.168198	0.0147602	-4.78479	0.159724	1.46901	1.51985	0.203295	0.0299592	-3.58911	1
ENSDARG00000099672	capgb	0.326544	-0.904071	0.28956	0.18689	-1.67031	0.642805	0.124324	-2.32412	0.00139595	0.175422	-1.7744	0.219871	1.03518	1.03729	0.00281845	2.52231	2.41308	5.49e-08	1.52183	1.56835	0.000522909	0.0509367	-3.66999	1.18e-10	0.0693139	-3.17408	4.9e-06	0.00617366	-6.67647	1.21e-28	0	-8.0753	1.35e-07	1.72361	1.62323	0.0577241	0.0246003	-4.34899	0.205734	3.31158	2.62542	0.000597079	0.104857	-2.32249	1
ENSDARG00000103775	thbs1a	0.582958	-0.207899	1	0.349044	-0.949125	1	0.16975	-2.05421	0.00888015	0.232434	-1.55037	0.359866	0.0526156	-3.8736	3.16e-14	0.00343171	-7.1002	4.73e-09	0.0103702	-5.94581	1.67e-10	4.06426	4.22321	4.01e-45	1.1113	0.830361	0.148196	0.00493893	-7.14748	1.23e-28	0.00455766	-6.67073	2.9e-06	0.0154584	-5.14786	0.0338505	0.00984013	-5.53055	0.111798	0	-7.07832	0.05194	0.119837	-2.33336	1
ENSDARG00000041041	cxcr3.2	0.00767051	-5.56421	6.55e-12	0.00274837	-6.1614	0.000348884	0.00717254	-5.62034	7.91e-11	0.0109639	-4.91326	0.000134742	1.32028	2.69369	1.61e-20	1.17708	1.82738	0.000104887	1.14462	1.84897	7.65e-06	0.00657248	-5.85593	7.43e-18	0.0147718	-4.69744	8.84e-10	0.00246946	-7.18172	1.29e-28	0	-7.44215	6.3e-07	0.0772919	-2.25703	0.476606	0.0246003	-3.71519	0.318941	0.797606	1.10734	0.484799	0	-4.69099	1
ENSDARG00000101251	ldha	1.24591	0.643193	0.27686	1.84691	1.2047	0.178552	0.754312	-0.161421	1	0.920965	0.145248	0.975607	1.03824	0.377177	0.420267	0.885382	0.0867691	1	1.35721	0.770682	0.171028	0.613706	-0.496399	0.492368	0.2943	-1.58722	0.0206026	0.013582	-6.12136	1.36e-28	0.00455766	-7.00031	1.92e-07	2.33035	1.54146	0.0700942	1.72694	1.07315	0.445231	2.08993	1.35918	0.274985	3.26555	1.97679	0.495648
ENSDARG00000043821	klf7b	1.10127	1.51751	0.000284455	1.55558	1.93209	0.00308514	0.968293	1.26875	0.00525257	1.14901	1.46809	0.0167755	0.168248	-1.56421	0.00031877	0.214482	-1.09494	0.383341	0.209997	-1.14352	0.167558	0.529085	0.278711	0.568631	0.338616	-0.430157	0.807695	0.00432156	-6.74268	1.4e-28	0	-7.68189	2.45e-07	0.204824	-1.12505	1	0.152522	-1.53211	1	0.312984	-0.507542	1	1.60282	1.85759	0.590174
ENSDARG00000019302	mid1ip1b	0.113962	-2.00864	0.00345834	0.104438	-2.05392	0.410251	0.0274947	-4.02732	1.91e-07	0.0372772	-3.51444	0.00444695	1.42307	2.51975	1.02e-17	0.676048	0.696178	0.306301	0.99684	1.36515	0.00258346	0.196353	-1.23312	0.0272961	0.0806769	-2.5065	0.000283849	0.00308683	-7.10831	1.4e-28	0	-7.63192	4.86e-07	0.332355	-0.375718	1	0.103321	-2.02558	1	2.05459	2.35471	0.0047118	0.149796	-1.41812	1
ENSDARG00000088581	f10	0.818553	1.35216	0.00136235	0.786035	1.17248	0.213344	0.872659	1.44787	0.000897622	1.04595	1.65071	0.0048167	0.012848	-4.99659	2.32e-20	0.00343171	-6.22935	2.33e-08	0.0103702	-5.07393	2.55e-09	0.675323	1.06385	0.00463019	0.784043	1.26837	0.00327686	0.00246946	-7.12512	1.42e-28	0	-7.38561	6.13e-07	0.0038646	-5.59974	0.0116443	0.0295204	-3.4358	0.380829	0	-6.20782	0.0553941	0.119837	-1.46149	1
ENSDARG00000058543	lama5	0.233403	-0.560152	0.648148	0.104438	-1.68595	0.64702	0.125519	-1.4834	0.0706741	0.184193	-0.880971	0.760301	0.0189661	-4.33305	1.13e-16	0.00343171	-6.11115	7.78e-08	0.00907396	-5.12588	5.78e-09	1.70556	3.46119	1.25e-30	1.05562	1.97065	7.57e-07	0.00123473	-7.74464	1.45e-28	0	-7.26747	1.43e-06	0.0231876	-3.67216	0.127089	0.0442806	-2.80166	0.650972	0	-6.08968	0.0777716	0.0149796	-3.5159	1
ENSDARG00000005463	slc30a1a	0.168751	-1.77946	0.00879286	0.162154	-1.76817	0.562068	0.137474	-2.07082	0.00419531	0.114024	-2.28721	0.0727215	1.6317	2.24203	2.3e-14	2.04702	2.1602	2.3e-06	1.12517	1.16964	0.0116402	0.105981	-2.5017	2.39e-06	0.0749954	-2.95496	1.41e-05	0.00617366	-6.57144	1.45e-28	0.00683649	-5.96968	3.47e-06	0.216417	-1.33783	0.924949	0.0393605	-3.65832	0.323692	1.58007	1.58339	0.153945	0.149796	-1.75732	1
ENSDARG00000007396	rnd3b	0.127111	-1.62844	0.0228188	0.0961931	-1.95452	0.483577	0.0251039	-3.93837	4.24e-07	0.0372772	-3.29952	0.0084575	0.0299787	-3.83412	1.86e-14	0.0154427	-4.52207	7.58e-06	0.0427772	-3.1794	4.34e-05	1.92245	3.51647	1.26e-31	1.39423	2.32372	1.01e-09	0.0018521	-7.47971	1.56e-28	0	-7.41787	1e-06	0.019323	-4.04556	0.0849929	0.0984013	-1.87794	1	0.0201925	-3.91667	0.367192	0.134816	-1.34144	1
ENSDARG00000063295	myh9a	0.0175326	-4.95506	1.65e-10	0	-7.64171	6.38e-05	0.00956338	-5.73782	5.57e-11	0.0241205	-4.39215	0.00058222	1.32946	1.80812	7.18e-09	1.69183	1.87946	0.000145297	1.20554	1.34564	0.00530298	0.0172528	-5.04379	2.81e-15	0.0306799	-4.17505	2.31e-08	0.00432156	-6.98322	1.57e-28	0.00455766	-6.3366	3.52e-06	0.150719	-1.80444	0.723108	0.0147602	-4.78113	0.164608	5.02794	3.50445	5.78e-08	4.43396	3.12296	0.0298101
ENSDARG00000018179	acvrl1	0.140261	-1.32803	0.0695427	0.0742061	-2.1694	0.333783	0.084875	-2.0566	0.00505464	0.146916	-1.21089	0.501467	0.182931	-0.989274	0.0332263	0.293412	-0.19936	1	0.17759	-0.963553	0.283345	1.37611	2.79308	1.89e-19	1.01471	1.89256	9.57e-07	0.0018521	-7.33002	1.78e-28	0	-7.26829	9.37e-07	0.019323	-3.89579	0.085875	0.0147602	-4.12689	0.223861	0.0454332	-2.76487	0.692943	0.254653	-0.340199	1
ENSDARG00000086881	ier2b	3.01232	0.943915	0.0571747	3.98789	1.30711	0.171986	3.36512	1.12141	0.0243807	3.41196	1.07893	0.162967	1.70817	0.0166899	1	2.06418	0.30514	0.881181	1.27943	-0.430745	0.724021	1.68995	-0.00172927	1	1.22833	-0.497578	0.609549	0.0345725	-5.82629	1.88e-28	0.0296248	-5.79238	1.57e-06	1.38739	-0.293831	1	0.452646	-1.91393	1	1.41853	-0.26032	1	2.48661	0.547688	1
ENSDARG00000021059	alas1	2.31321	0.212463	0.890093	5.80182	1.61747	0.040469	2.27609	0.184902	1	1.79807	-0.178748	1	3.96085	1.25107	0.000120044	1.78792	-0.189173	1	3.19792	0.727802	0.211936	0.435427	-2.35661	6.17e-06	0.244303	-3.15696	2.71e-06	0.0395114	-5.89542	1.92e-28	0.0205095	-6.53667	3.03e-07	1.14006	-0.843983	1	3.34565	0.73968	0.765194	11.6814	2.66276	0.000630962	1.28825	-0.659224	1
ENSDARG00000078619	pnp5a	0.393387	-1.99572	0.00851169	0.901467	-0.723608	1	0.113565	-3.79095	3.56e-06	0.188579	-3.00397	0.0331038	3.33864	1.57322	4.18e-06	1.22855	-0.271782	1	3.17329	1.25049	0.0180581	0.406672	-1.98222	0.000694805	0.0999939	-3.98049	3.48e-07	0.0129647	-6.99868	2.17e-28	0.00911532	-7.07483	1.82e-06	0.90818	-0.706722	1	0.0147602	-6.25668	0.0923969	25.165	4.63157	1.05e-16	0.194735	-2.83739	1
ENSDARG00000019702	aldocb	0.527073	-0.2738	1	0.720074	0.20617	1	0.32635	-1.00032	0.305935	0.355229	-0.845033	0.761868	1.07373	0.976973	0.00455778	1.00378	0.728122	0.262859	1.14462	0.963271	0.0465848	0.51594	-0.316457	0.760925	0.295436	-1.15308	0.128805	0.00864312	-6.32493	2.18e-28	0.00227883	-7.17172	2.61e-07	1.70429	1.50186	0.0848476	0.801971	0.362086	1	2.48873	2.06694	0.0213898	2.3518	1.91795	0.546488
ENSDARG00000062222	mxra8a	0.107387	-1.83423	0.00879812	0.0934448	-1.95415	0.482505	0.113565	-1.74291	0.0248612	0.175422	-1.06404	0.622533	0.0134598	-4.92327	2.44e-19	0.00171586	-6.80594	1.25e-08	0.0168516	-4.42582	1.08e-07	1.7146	3.22323	5.25e-26	1.52377	2.57801	2.85e-12	0.0018521	-7.43867	2.39e-28	0	-7.37685	1.07e-06	0.0038646	-5.59099	0.0156433	0.0147602	-4.23554	0.228378	0.00504814	-5.19869	0.145703	0	-4.6257	1
ENSDARG00000043180	gpd1b	1.66121	1.85992	3.46e-06	1.0224	0.904729	0.488942	2.98736	3.08619	1.74e-16	2.80894	2.60806	4.92e-07	0.025696	-4.65484	8.67e-19	0.00343171	-6.85707	3.7e-09	0.00518512	-6.55144	4.3e-12	0.0147881	-5.34733	1.52e-16	0.0977213	-2.61624	0.000161922	0.00555629	-6.75187	2.79e-28	0	-8.01306	2.04e-07	0.0154584	-4.90466	0.0311007	0.162362	-1.7773	1	0	-6.83527	0.0420142	0.119837	-2.09001	1
ENSDARG00000090833	igfbp6b	2.04364	2.8723	7.16e-14	2.35536	2.69254	1.74e-05	1.19901	1.70976	0.00031394	1.57003	2.04081	0.000623217	0.00978895	-5.62157	8.02e-20	0	-8.06522	1.05e-08	0	-8.49704	2.84e-12	0.0328624	-3.85201	1.51e-09	0.00795406	-5.70091	2.84e-10	0.000617366	-8.69839	2.82e-28	0.00227883	-6.63543	1.34e-05	0.0038646	-5.84994	0.0302785	0.0295204	-3.68631	0.526019	0.0201925	-4.13476	0.480379	0.074898	-2.29803	1
ENSDARG00000087196	fibinb	0.106291	-1.86678	0.00787332	0.065961	-2.46061	0.240832	0.0669437	-2.5275	0.000682057	0.11841	-1.64995	0.283412	0.0214133	-4.28914	1.73e-16	0.0154427	-4.49807	8.98e-06	0.0298144	-3.66155	4.66e-06	2.03583	3.8007	1.85e-37	1.16584	1.99344	5.78e-07	0.0018521	-7.45575	2.92e-28	0	-7.39393	1.12e-06	0.0270522	-3.6058	0.139799	0.0344405	-3.25111	0.495024	0.0100963	-4.63042	0.230316	0.0449388	-2.64164	1
ENSDARG00000104773	junbb	1.01908	0.699882	0.224118	1.54459	1.29306	0.130162	0.976661	0.623066	0.330897	0.866146	0.409669	0.684956	0.266137	-1.46312	0.000782326	0.315718	-1.10588	0.377489	0.24759	-1.48261	0.0539253	1.63983	1.62221	3.02e-06	1.28515	1.08847	0.0225723	0.00926049	-6.30656	2.98e-28	0.00455766	-6.66136	6.81e-07	0.220282	-1.59132	0.788459	0.157442	-2.05547	0.962237	0.242311	-1.44418	1	1.67771	1.34818	0.893869
ENSDARG00000019815	fn1a	0.0843756	-3.43158	6.09e-06	0.00274837	-7.32441	0.000213903	0.0155405	-5.78323	3.35e-10	0.019735	-5.33946	0.000195391	0.395841	-1.23405	0.0134257	0.50103	-0.791297	0.7612	0.609252	-0.507985	0.837733	4.33373	3.48017	2.94e-27	2.22145	1.62123	0.000412545	0.00555629	-7.34452	3.14e-28	0.00455766	-7.01967	3.27e-06	0.0347814	-4.49608	0.095603	0.0196803	-5.14221	0.216552	0.398803	-1.09232	1	0.179755	-2.15141	1
ENSDARG00000089043	ptpn6	0.00547893	-7.05645	7.05e-16	0	-8.23727	1.27e-05	0.0155405	-5.69579	1.01e-11	0.0350844	-4.48531	0.000259264	2.05752	1.86527	8.06e-10	2.31298	1.70506	0.000678532	2.95163	2.23495	2.08e-08	0.0172528	-5.64121	1.4e-18	0.0374977	-4.49186	9.86e-10	0.0117299	-6.25539	3.16e-28	0.00683649	-6.51713	8.6e-07	2.21828	1.53819	0.0771771	0.073801	-3.37488	0.411196	3.01879	1.99396	0.0324392	0.734	-0.11413	1
ENSDARG00000016623	si:ch211-195b13.1	0.015341	-4.43961	5.3e-09	0.0109935	-4.62381	0.0060216	0.0167359	-4.30273	8.92e-08	0.0241205	-3.69609	0.00352877	0.423372	0.457829	0.281078	0.154427	-1.11089	0.403795	0.384995	0.261569	0.728508	1.07871	2.24701	1.17e-11	0.576101	0.925772	0.0589617	0.00123473	-7.70497	3.4e-28	0.00227883	-6.22739	7.36e-06	1.19802	1.97598	0.0115548	0.00984013	-4.50184	0.201872	0.625969	0.96921	0.616421	0.404449	0.342168	1
ENSDARG00000058731	slc2a6	0.00438315	-7.04985	2.96e-15	0.00549675	-6.38223	0.00019354	0.00836796	-6.23427	2.39e-12	0.0328916	-4.30275	0.000545353	2.52371	2.99391	4.97e-25	1.46363	1.2506	0.0204023	1.58017	1.42321	0.00240206	0.0172528	-5.3708	5.14e-17	0.0272711	-4.66651	6.84e-10	0.00802575	-6.50088	3.46e-28	0	-8.24799	1.01e-07	0.0347814	-4.1387	0.0694576	0.0246003	-4.52181	0.183856	3.10965	2.33355	0.00530544	0	-5.49683	1
ENSDARG00000099730	pkma	1.28645	-0.20646	1	1.71224	0.230359	1	0.810497	-0.910492	0.363181	0.828869	-0.85113	0.748181	3.03458	1.36729	1.3e-05	3.0302	1.13903	0.0498633	3.52588	1.43538	0.00132899	0.55784	-1.50716	0.0034527	0.286346	-2.45581	0.000159518	0.0314857	-5.75305	3.72e-28	0.00911532	-7.07304	7.08e-08	2.09848	0.529686	0.751052	2.26323	0.63745	0.860126	4.60895	1.70717	0.146114	1.69269	0.19939	1
ENSDARG00000043608	eif4ebp1	0.753901	-0.152386	1	0.379276	-1.15287	0.993966	0.673023	-0.326718	1	0.754314	-0.144403	1	1.73999	1.3936	9.08e-06	2.63556	1.86224	8.13e-05	0.990358	0.275699	0.689406	0.313836	-1.51579	0.00349403	0.384067	-1.18025	0.110324	0.0148168	-5.99044	3.86e-28	0.0113941	-5.98954	1.47e-06	1.14779	0.479579	0.796767	2.40099	1.58206	0.115667	1.23175	0.580253	0.929844	0.284612	-1.49908	1
ENSDARG00000076135	mmrn2a	0.940185	2.52465	2.65e-12	0.769545	1.86211	0.00627523	0.738771	1.98199	8.15e-07	1.13147	2.57242	3.99e-07	0.0067299	-5.21734	1.23e-19	0.00171586	-6.15936	1.39e-07	0.0064814	-5.00383	1.72e-08	0.0649033	-1.94721	0.000318886	0.0318162	-2.92308	3.46e-05	0	-8.79345	3.88e-28	0	-6.73049	4.85e-06	0.0038646	-4.94441	0.0317469	0.00984013	-4.00416	0.260207	0	-5.5527	0.106495	0.224694	0.0296548	1
ENSDARG00000039579	cfd	4.0577	1.82592	4.37e-05	2.34162	0.777168	0.676588	4.76615	2.10748	2.38e-06	5.29555	2.115	0.000701462	0.110126	-3.88702	5.65e-13	0.00686343	-7.43351	6.83e-09	0.0959247	-3.9515	7.9e-06	0.786233	-0.911305	0.140249	2.61348	1.02159	0.0690245	0.00987785	-7.30028	4.01e-28	0	-9.32636	1.45e-07	0.0231876	-5.73293	0.0373386	0.0196803	-5.86387	0.168576	0.00504814	-7.14848	0.100662	1.49796	0.0929197	1
ENSDARG00000071491	nrros	0.0558851	-2.58531	0.000181831	0.043974	-2.80871	0.136952	0.0741162	-2.16671	0.00375301	0.0986748	-1.69812	0.258358	0.773939	1.73992	3.1e-08	1.45161	2.53962	3.79e-09	0.699991	1.29193	0.00530298	0.00246468	-6.76887	4.77e-19	0.00681776	-5.44098	7.49e-11	0.00123473	-7.66068	4.25e-28	0	-7.18355	1.78e-06	0.517856	0.738439	0.596917	0.00984013	-4.45755	0.203105	1.61036	2.46255	0.00242998	0.209714	-0.519385	1
ENSDARG00000078888	iqgap1	0.429548	0.0692315	1	0.387521	-0.084227	1	0.255821	-0.728355	0.575888	0.456097	0.15854	0.969676	0.619763	0.732641	0.050298	0.780715	1.00234	0.0804216	0.845175	1.16447	0.011401	0.451037	0.1513	0.789058	0.17158	-1.33035	0.0651974	0.00432156	-6.62308	4.32e-28	0	-7.56247	2.99e-07	0.796107	0.987344	0.368481	0.00984013	-4.83666	0.108004	1.27718	1.69151	0.10452	0.823878	1.01462	0.982269
ENSDARG00000102937	hspbp1	0.202721	-1.97883	0.00579604	0.42325	-0.84269	1	0.170945	-2.21908	0.00389231	0.225856	-1.76621	0.258091	2.0465	2.0056	1.55e-10	0.857928	0.206523	0.888815	2.42534	1.97505	5.73e-06	0.128985	-2.68148	1.91e-06	0.120447	-2.73412	0.000138906	0.00740839	-6.78815	4.92e-28	0.00911532	-6.10518	6.65e-06	2.6086	1.88854	0.0214359	0.113162	-2.69847	0.784021	2.64522	1.88602	0.0664688	0.434408	-0.764449	1
ENSDARG00000071224	si:ch211-133n4.4	0.249839	-0.418801	0.820228	0.109935	-1.57798	0.708844	0.225935	-0.568783	0.771049	0.302603	-0.112439	1	0.0654636	-2.51055	3.11e-08	0.180165	-0.889461	0.577993	0.117962	-1.53172	0.0497974	1.42787	2.96791	4.41e-22	0.83404	1.56974	0.000128814	0.0018521	-7.29458	5.13e-28	0	-7.23289	1.17e-06	0.0115938	-4.44614	0.049164	0.182042	-0.829098	1	0.0100963	-4.46929	0.229545	0.074898	-1.89466	1
ENSDARG00000101613	si:dkey-238i5.2	0.200529	-0.246665	1	0.283083	0.285404	1	0.151819	-0.668398	0.668063	0.192964	-0.286736	1	0.0568983	-2.22534	1.09e-06	0.0291696	-3.00667	0.0017545	0.0492586	-2.31055	0.00258029	1.03927	3.00395	3.41e-22	0.602236	1.5781	0.000144159	0	-8.82008	5.32e-28	0	-6.75713	5.29e-06	0.0154584	-3.64737	0.132838	0.0344405	-2.61284	0.73086	0.0151444	-3.57758	0.450167	0.0149796	-3.00538	1
ENSDARG00000079388	agrn	1.81134	2.15856	6.9e-09	1.15707	1.19365	0.192545	1.52058	1.78204	1.88e-05	2.5173	2.52249	8e-07	0.0348731	-4.12779	5.74e-17	0	-8.35182	7.95e-11	0.0311107	-4.1335	1.29e-07	0.534836	0.0208944	1	0.271574	-1.01897	0.205608	0.00679102	-6.39747	5.46e-28	0.0159518	-4.92052	3.38e-05	0.0309168	-3.96485	0.0726925	0.0639609	-2.97142	0.528748	0.0100963	-5.15908	0.11708	0.149796	-1.70915	1
ENSDARG00000004539	ptgs2a	1.41466	1.26275	0.00811148	1.59681	1.3455	0.128626	1.16912	0.921165	0.131061	0.9407	0.536279	0.564632	0.531051	-0.367966	0.64387	0.104667	-2.709	0.00563624	0.668881	0.0182215	1	1.10336	0.871098	0.0465641	0.806769	0.316271	0.654626	0.00617366	-6.84796	5.58e-28	0	-8.24653	2.28e-07	0.0231876	-4.65243	0.0536334	0.0295204	-4.29775	0.268467	0.499765	-0.404056	1	0.119837	-2.32377	1
ENSDARG00000102105	dad1	2.52031	0.652419	0.257423	1.59131	-0.0847892	1	1.6724	-0.0102483	1	1.92306	0.200627	0.907844	1.78587	0.102056	0.956364	2.44166	0.574691	0.511751	3.02681	0.940844	0.0670169	2.90832	0.934503	0.0175755	1.42946	-0.255576	0.931786	0.038894	-5.6512	5.77e-28	0.013673	-6.78558	1.03e-07	1.13233	-0.584009	1	0.285364	-2.56584	0.666172	2.11012	0.329905	1	1.49796	-0.175824	1
ENSDARG00000024717	selenbp1	0.962101	1.31105	0.00195279	0.511198	0.235575	1	1.19542	1.68388	7.37e-05	1.55906	2.01002	0.000191191	0.0746408	-2.74848	9.31e-10	0.106383	-2.0841	0.025668	0.0518512	-3.14267	2.51e-05	0.84785	1.14337	0.00260599	0.537467	0.327254	0.622566	0.00493893	-6.54212	6.07e-28	0.00227883	-6.65129	1.1e-06	0.108209	-1.99928	0.573762	0.0147602	-4.51049	0.153756	0.0504814	-3.01123	0.572665	0.269633	-0.646834	1
ENSDARG00000074782	adgrg3	0.00328736	-6.88028	3.12e-14	0	-7.47616	7.4e-05	0.00478169	-6.42118	3.95e-12	0.0153494	-4.81238	0.00018956	1.71368	2.83335	2.84e-22	1.3092	1.63464	0.000966252	0.833508	0.915235	0.0697914	0.00328624	-7.02007	6.69e-21	0.0113629	-5.36157	3.3e-11	0.00432156	-6.81744	6.15e-28	0	-7.75654	3.85e-07	0.131396	-1.83176	0.695358	0.00492007	-5.61607	0.069575	3.22576	2.94397	3.36e-05	0.0149796	-4.00509	1
ENSDARG00000101181	s100w	0.0449272	-3.06891	1.29e-05	0	-7.07222	0.000186752	0.0167359	-4.42802	4.55e-08	0.0241205	-3.82127	0.00262944	0.0636282	-2.67582	9.37e-09	0.072066	-2.33942	0.0160714	0.206109	-0.828896	0.422706	2.04486	3.94052	3.41e-40	0.932897	1.62307	8.72e-05	0.0018521	-7.4144	6.54e-28	0	-7.35261	1.32e-06	0.019323	-3.98022	0.0963608	0.0147602	-4.21127	0.247779	0.106011	-1.70721	1	0.0449388	-2.60028	1
ENSDARG00000032575	ywhaz	2.30663	0.766445	0.151967	2.33887	0.732163	0.649315	1.64012	0.206498	0.994479	1.85289	0.383075	0.702828	1.40471	-0.0405868	1	1.54084	0.104572	1	2.14794	0.635515	0.28834	2.16892	0.692065	0.108171	1.51922	0.0858957	1	0.0327204	-5.67006	6.56e-28	0.0296248	-5.55848	2.36e-06	1.46855	0.0290168	1	0.255843	-2.49399	0.699701	1.53968	0.0976876	1	3.19065	1.14614	0.953507
ENSDARG00000099448	sh3d21	0.844851	1.99216	2.07e-07	1.16806	2.31174	0.000161995	0.754312	1.74387	3.22e-05	0.795977	1.70929	0.0038096	0.012848	-4.5494	2.3e-17	0.0188744	-3.78013	0.00011053	0.0272219	-3.33229	2.25e-05	0.367238	0.530825	0.240171	0.0738591	-1.93037	0.00598436	0.000617366	-8.00376	6.67e-28	0.00227883	-5.9408	1.31e-05	0.0541043	-2.2417	0.494856	0.0196803	-3.47715	0.405402	0.00504814	-4.76301	0.199903	0.269633	0.0670896	1
ENSDARG00000067916	lyn	0.00438315	-6.12748	8.48e-13	0	-7.04598	0.000141274	0.00358627	-6.31292	9.07e-12	0.0153494	-4.38149	0.000498548	1.03273	2.21276	9.36e-14	1.46191	2.36407	5.39e-08	0.820545	1.39547	0.00178951	0.00657248	-5.7399	2.61e-17	0.0124992	-4.80444	6.56e-10	0.00246946	-7.06581	6.9e-28	0.00227883	-6.32597	3.8e-06	0.537179	0.644417	0.666122	0.0295204	-3.37646	0.41301	1.14088	1.77019	0.0852607	1.00363	1.53898	0.811087
ENSDARG00000116524	zgc:103700	0.00767051	-5.7206	6.55e-12	0	-7.31788	0.00012487	0	-8.58601	3.85e-14	0.0263133	-3.95179	0.00188532	1.63537	3.05381	2.08e-25	1.47392	2.03325	1.25e-05	0.859434	1.1507	0.0164528	0.0156096	-4.85673	2.39e-14	0.0170444	-4.66074	2.24e-09	0.00308683	-7.07462	7.83e-28	0	-7.59826	7.23e-07	0.33622	-0.324583	1	0.0688809	-2.54661	0.788227	0.262503	-0.675433	1	0	-4.84711	1
ENSDARG00000021647	gnai1	0.673909	-0.0100719	1	0.596397	-0.18979	1	0.478169	-0.539681	0.787396	0.5767	-0.242166	1	1.21077	1.06222	0.00144057	1.32979	1.05434	0.0573052	1.16924	0.870518	0.103328	0.577557	-0.259674	0.85836	0.317026	-1.16339	0.117442	0.0117299	-6.02039	7.85e-28	0.00227883	-7.28303	1.43e-07	0.888857	0.401609	0.86267	0.369005	-0.879783	1	2.8421	2.15356	0.0117726	0.943715	0.480807	1
ENSDARG00000104039	errfi1a	1.25796	2.3953	8.73e-11	1.20379	2.02081	0.00195311	1.18466	2.22406	1.78e-08	1.40338	2.32962	7.95e-06	0.0214133	-4.12865	6.09e-16	0.0188744	-4.07486	3.27e-05	0.0142591	-4.50668	6.76e-08	0.0698326	-2.35911	1.3e-05	0.0306799	-3.48362	1.19e-06	0.0018521	-7.29669	8.22e-28	0	-7.23499	1.3e-06	0.038646	-2.98586	0.24508	0.0492007	-2.63117	0.714308	0.0151444	-4.05594	0.314926	0.194735	-0.670996	1
ENSDARG00000105287	mpp1	0.338598	-1.04552	0.179765	0.261096	-1.37721	0.839767	0.312005	-1.16168	0.186125	0.385928	-0.815779	0.790708	1.62497	1.72535	1.51e-08	3.22581	2.638	4.29e-10	1.07073	0.749759	0.146944	0.138022	-2.41293	4.14e-06	0.160217	-2.15054	0.00129762	0.0104952	-6.15183	8.25e-28	0.00911532	-5.93956	2.63e-06	0.873399	0.397182	0.866682	0.369005	-0.858637	1	0.671402	0.00930448	1	0.224694	-1.50806	1
ENSDARG00000056090	capza1b	1.20208	0.1495	0.986615	1.0966	0.00332685	1	0.743553	-0.596083	0.714538	0.848604	-0.380467	1	1.49832	0.556107	0.166633	2.09678	1.01777	0.0983641	2.3709	1.25589	0.00703019	1.16744	0.106536	0.943931	0.657914	-0.784648	0.376547	0.0234599	-5.74496	8.32e-28	0.00227883	-7.97208	1.8e-08	1.40285	0.367662	0.891359	1.75646	0.697588	0.802422	2.42815	1.18054	0.399646	2.63641	1.26895	0.910862
ENSDARG00000042539	ywhaqa	1.53301	0.832494	0.11033	1.38793	0.619994	0.798594	1.00535	0.140863	0.995158	1.16875	0.363864	0.725757	0.824719	-0.183763	0.871223	1.32807	0.568519	0.420622	1.87312	1.15059	0.016761	1.17319	0.40518	0.421209	0.638597	-0.564718	0.622186	0.018521	-5.8256	8.39e-28	0.00455766	-7.13609	1.07e-07	1.53038	0.757907	0.54913	0.191883	-2.25338	0.821136	1.0702	0.223365	1	1.25829	0.451877	1
ENSDARG00000004840	rassf1	1.46507	1.80566	4.36e-06	1.12958	1.21034	0.180836	1.66403	2.02067	3.82e-07	2.002	2.17694	5.68e-05	0.230652	-1.28264	0.00347811	0.144132	-1.86949	0.0512367	0.273515	-0.947417	0.288983	0.20539	-1.4181	0.0075654	0.102266	-2.40736	0.000320632	0.00679102	-6.34735	8.82e-28	0.00227883	-6.87206	6.21e-07	0.301438	-0.761795	1	0.0295204	-3.92318	0.245292	0.358418	-0.50527	1	1.43804	1.50496	0.816872
ENSDARG00000012513	sdcbp2	2.20363	-0.535294	0.544237	1.98433	-0.666734	1	1.61023	-1.00738	0.200442	1.8507	-0.774497	0.815854	6.45765	1.37809	1e-05	8.4832	1.60351	0.00125306	5.17734	0.81488	0.132721	2.64296	-0.261391	0.759127	2.04419	-0.648722	0.42125	0.0777881	-5.54611	8.85e-28	0.0455766	-6.08425	4.51e-07	2.32262	-0.431362	1	0.792131	-1.99025	0.967108	9.57631	1.67757	0.159708	2.77123	-0.178887	1
ENSDARG00000062936	ndnf	1.03442	2.4019	4.16e-10	0.953686	1.96503	0.00446729	0.815278	1.88071	9.58e-06	0.749929	1.60294	0.0112068	0.00917714	-5.0192	4.11e-18	0	-7.37799	3.05e-08	0.00388884	-5.80827	2.64e-09	0.322873	0.304334	0.550922	0.0738591	-1.93775	0.00879026	0	-9.01148	8.92e-28	0	-6.94852	6.65e-06	0.0154584	-3.83906	0.136284	0.0492007	-2.34378	0.930748	0.00504814	-4.77022	0.255164	0.0299592	-2.61138	1
ENSDARG00000067797	spi1a	0.00767051	-5.98418	3.16e-13	0	-7.58108	4.54e-05	0.00956338	-5.6771	2.83e-11	0.0263133	-4.21564	0.000582924	1.76996	2.70135	7.54e-21	1.57859	1.83182	0.000176227	1.31054	1.5663	0.000484723	0.0123234	-5.444	2.82e-17	0.0249985	-4.39928	2.64e-09	0.00617366	-6.46226	8.93e-28	0	-7.86146	1.86e-07	0.0154584	-4.75296	0.0302785	0.0344405	-3.71938	0.31273	1.9082	1.98936	0.0327381	0.0149796	-4.11003	1
ENSDARG00000054272	caprin1b	0.378046	-0.528085	0.657452	0.35454	-0.594009	1	0.390903	-0.473262	0.873539	0.355229	-0.597119	0.9864	0.986237	1.14157	0.000511005	0.684627	0.391346	0.646202	0.614437	0.228619	0.767247	0.726259	0.522559	0.229266	0.731773	0.513037	0.365325	0.00802575	-6.18291	8.94e-28	0.00227883	-6.93044	3.9e-07	1.1787	1.19374	0.21744	0.246003	-1.10504	1	0.89352	0.769593	0.771994	0.38947	-0.417875	1
ENSDARG00000058996	jam2a	1.86284	2.04507	7.01e-08	1.96784	1.90639	0.00385206	2.3777	2.50874	2.48e-11	1.96473	1.94125	0.000401004	0.0911596	-2.85649	2.69e-10	0.0308854	-4.2204	8.93e-06	0.0868508	-2.80081	0.000150026	0.0607955	-3.38309	8.97e-10	0.204533	-1.56679	0.0252124	0.00802575	-6.29566	9.2e-28	0	-8.04319	1.06e-07	0.343949	-0.744289	1	0.0344405	-3.90133	0.259597	0.0100963	-5.27996	0.107582	1.468	1.36109	0.891325
ENSDARG00000019130	plk2b	1.08812	1.95987	5.13e-07	1.25601	1.9826	0.00256735	1.12011	1.9831	1.25e-06	1.01306	1.66224	0.00498962	0.182931	-1.05608	0.0224948	0.118394	-1.60224	0.125567	0.187961	-0.942636	0.309456	0.0961226	-1.98661	0.000202495	0.0670413	-2.46657	0.000340431	0.00246946	-7.06897	9.31e-28	0.00455766	-5.74377	1.16e-05	0.212553	-0.714828	1	0.0147602	-4.18817	0.223861	0.1363	-1.33369	1	0.419429	0.290701	1
ENSDARG00000099306	zgc:175088	0.932514	0.861487	0.0721442	0.500204	-0.137469	1	0.726817	0.444004	0.56758	0.848604	0.662661	0.423396	0.408077	-0.496572	0.381065	0.693206	0.357541	0.690676	0.473142	-0.230859	1	1.03763	1.09551	0.00395149	0.832903	0.669249	0.19835	0.00864312	-6.13257	9.55e-28	0	-7.98002	7.85e-08	0.251199	-1.13372	1	0.393605	-0.479758	1	0.363466	-0.594205	1	0.74898	0.456179	1
ENSDARG00000097827	lrp1aa	0.0525978	-2.48792	0.000377755	0.0687094	-2.00871	0.462114	0.0286902	-3.33392	1.55e-05	0.0548193	-2.347	0.0816976	0.0104008	-4.902	1.96e-18	0.00171586	-6.43094	8e-08	0.0194442	-3.85581	2.79e-06	1.53139	3.7481	8.53e-36	1.00676	2.24616	3.29e-09	0.000617366	-8.06443	1.05e-27	0.00227883	-6.00147	1.5e-05	0.00772919	-4.63053	0.0511315	0.00492007	-4.8613	0.159778	0.00504814	-4.82368	0.208656	0.0449388	-2.24932	1
ENSDARG00000040133	ackr4b	0.988399	1.4636	0.00059419	0.65961	0.707297	0.706283	0.968293	1.40711	0.00139757	1.08104	1.49692	0.0142939	0.022637	-4.38655	7.94e-18	0.00171586	-6.99763	2.81e-09	0.0168516	-4.61808	1.74e-08	1.00805	1.58939	5.66e-06	0.645415	0.719914	0.164015	0.00432156	-6.62911	1.11e-27	0	-7.5685	3.8e-07	0.019323	-4.19638	0.058425	0.0295204	-3.61896	0.334789	0.0100963	-4.80508	0.163208	0.074898	-2.23071	1
ENSDARG00000055751	fosb	1.74888	1.11639	0.0187867	1.72323	1.0035	0.36305	2.4279	1.68489	8.85e-05	2.44056	1.57554	0.0139145	0.660754	-0.494165	0.349342	0.839054	-0.0871627	1	0.454994	-1.01866	0.24569	0.73694	-0.30182	0.798405	0.877219	-0.0201907	1	0.0148168	-6.0878	1.13e-27	0	-8.67244	2.49e-08	0.28598	-1.64658	0.773566	0.432966	-1.04278	1	0.191829	-2.20333	0.950474	1.468	0.723395	1
ENSDARG00000005191	ahcy	0.55666	-0.193505	1	0.368282	-0.789449	1	0.411225	-0.656149	0.652265	0.45829	-0.473413	1	1.17712	1.15499	0.000451847	0.677763	0.112879	1	1.99627	1.93676	2.45e-06	0.461717	-0.497151	0.49012	0.451109	-0.517314	0.689961	0.0104952	-6.06564	1.2e-27	0.0113941	-5.59028	5.04e-06	1.30237	1.08589	0.292264	0.324724	-0.955529	1	0.625969	-0.00531353	1	0.239674	-1.3342	1
ENSDARG00000086826	sult6b1	0.350652	-0.002976	1	0.269341	-0.387478	1	0.457847	0.419787	0.614098	0.539422	0.654214	0.439472	0.78434	1.52962	1.17e-06	0.305423	-0.21024	1	0.391477	0.169384	0.863129	0.260435	-0.479817	0.521751	0.342024	-0.0419201	1	0.00308683	-6.81224	1.33e-27	0.00227883	-6.33582	3.04e-06	0.0425106	-2.96144	0.22966	0	-6.19604	0.032953	1.12069	1.73237	0.0933915	0.119837	-1.41199	1
ENSDARG00000078882	slc22a31	0.929227	2.12505	1.16e-08	0.931699	1.88705	0.0049024	1.03404	2.30266	1.7e-09	1.16875	2.31474	8.19e-06	0.022637	-3.79534	2.3e-14	0.00343171	-5.82704	1.56e-07	0.00518512	-5.52089	1.12e-09	0.115018	-1.35867	0.0127583	0.10113	-1.51376	0.0351135	0.00123473	-7.46053	1.34e-27	0.00227883	-5.98303	9.42e-06	0.00772919	-4.61208	0.0409393	0.0196803	-3.51943	0.362265	0	-5.80575	0.0816672	0.164776	-0.64189	1
ENSDARG00000074425	si:busm1-57f23.1	0.165464	-1.63294	0.0344239	0.142916	-1.7767	0.688781	0.0143451	-5.08377	7.75e-09	0.0087711	-5.53471	0.000125789	0.0208015	-4.73929	2.52e-17	0.0154427	-4.90486	7e-06	0.0803694	-2.66614	0.00109661	2.42607	3.4027	1.74e-26	2.01692	2.54915	7.91e-11	0.00246946	-7.53978	1.45e-27	0.00227883	-6.7996	5.58e-06	0	-7.0144	0.00744827	0.0393605	-3.48751	0.537223	0.0100963	-5.03657	0.255164	0	-5.04873	1
ENSDARG00000015050	calm3a	1.44534	0.0137751	1	1.59131	0.156134	1	0.863095	-0.779629	0.500532	0.971399	-0.581223	1	1.14347	-0.378108	0.513174	1.41387	-0.0205809	1	2.83626	1.10184	0.0242691	3.34046	1.49972	1.62e-05	1.48173	0.0529288	1	0.0327204	-5.66407	1.48e-27	0.0113941	-6.77568	1.4e-07	0.931368	-0.633336	1	4.68882	1.77189	0.0882411	1.40338	-0.0321429	1	1.66274	0.208139	1
ENSDARG00000004588	sox4a	0.282713	0.225198	0.789865	0.170399	-0.526766	1	0.0777025	-1.72605	0.0333161	0.131566	-0.912741	0.752908	0.203121	-0.319055	0.718363	0.229925	-0.0950437	1	0.225553	-0.128572	1	0.653962	1.76715	4.42e-07	0.590873	1.46435	0.000743828	0	-8.88263	1.49e-27	0	-6.81967	6.98e-06	0.212553	-0.195614	1	0.0836411	-1.5	1	0.075722	-1.63344	1	1.19837	2.31697	0.334627
ENSDARG00000040528	lgals3bpb	0.00109579	-8.71056	4.82e-16	0.00274837	-7.30555	0.000198292	0.0119542	-6.11276	6.6e-11	0.0460483	-4.1811	0.00234441	2.45213	2.18971	8.45e-12	4.69973	2.94682	4.34e-11	2.39553	1.74785	0.000216774	0.00492936	-7.36439	8.26e-21	0.0136355	-5.95108	1.48e-11	0.00679102	-7.06228	1.53e-27	0.00911532	-6.26351	1.12e-05	0.0463752	-4.0982	0.133807	0.073801	-3.44345	0.590614	0.252407	-1.72761	1	0.0149796	-4.83478	1
ENSDARG00000105142	tcirg1b	0.0416399	-3.70993	9.12e-08	0.0109935	-5.27758	0.00109383	0.0466215	-3.53625	1.56e-06	0.0570121	-3.17697	0.0083575	1.44693	2.08833	2.34e-12	2.32327	2.51362	7e-09	1.37924	1.63355	0.000223714	0.0591524	-3.25827	3.25e-09	0.0568147	-3.26242	2.2e-06	0.00679102	-6.356	1.54e-27	0	-7.88097	1.65e-07	0.131396	-1.95702	0.606989	0.0344405	-3.73891	0.303433	1.4791	1.57758	0.158058	0.0449388	-3.12901	1
ENSDARG00000045367	tuba1b	0.851426	0.419075	0.488222	1.1021	0.784787	0.607737	0.3395	-1.00553	0.303982	0.309181	-1.11186	0.562478	0.523097	-0.378198	0.586462	0.526768	-0.330221	1	1.23147	1.01381	0.0490022	1.24466	1.10655	0.00411749	0.698821	0.101458	0.954999	0.0104952	-6.12318	1.54e-27	0.00455766	-6.64835	6.88e-07	0.0888857	-2.85843	0.253355	4.00493	2.75972	3.83e-05	0.560343	-0.225004	1	0.494327	-0.388138	1
ENSDARG00000043371	mdh2	1.97899	-0.287713	0.905558	1.76171	-0.44692	1	2.05015	-0.231074	1	1.95595	-0.294055	1	2.01897	-0.275318	0.713093	2.11394	-0.179533	1	2.34756	-0.0200774	1	1.73185	-0.507692	0.421031	1.89988	-0.350022	0.819962	0.0463024	-5.90216	1.55e-27	0.0205095	-6.76904	3.11e-07	1.35647	-0.826023	1	43.0211	4.76974	2.78e-22	1.87286	-0.352812	1	1.27327	-0.90912	1
ENSDARG00000091726	aebp1	0.43941	-0.270037	1	0.360037	-0.546743	1	0.49371	-0.0872929	1	0.86176	0.765409	0.340264	0.0220251	-4.76597	8.77e-20	0.00343171	-6.75055	3.08e-09	0.0168516	-4.95707	2.78e-09	2.34966	3.06036	5.08e-24	1.33174	1.57083	0.000191781	0.00679102	-6.38166	1.68e-27	0.00227883	-6.90631	7.34e-07	0.0231876	-4.31215	0.0521262	0.0147602	-4.76561	0.133858	0	-6.72879	0.0374697	0.209714	-1.24482	1
ENSDARG00000101565	CU468917.1	0.0142452	-4.87267	1.73e-09	0.00274837	-6.27906	0.000834852	0.0215176	-4.29353	2.48e-07	0.0438555	-3.21862	0.0168537	0.0293669	-4.00724	2.84e-14	0.00514757	-5.98824	2.7e-07	0.00777768	-5.6117	2.74e-09	1.5396	2.55436	2.25e-14	2.56916	3.59604	3.82e-25	0.0018521	-7.62173	1.7e-27	0	-7.55978	1.9e-06	0.0231876	-3.96492	0.130405	0.157442	-1.36442	1	0.0201925	-4.05872	0.425661	0.0149796	-3.80829	1
ENSDARG00000020759	elf1	0.123824	-1.48789	0.0364982	0.0742061	-2.14515	0.348379	0.0693345	-2.32485	0.00138832	0.0899037	-1.89255	0.171267	0.780669	1.66265	9.1e-08	0.746398	1.28905	0.0150777	0.650733	1.0959	0.0215215	0.138022	-1.35791	0.0125324	0.159081	-1.11227	0.157978	0.00246946	-6.98358	1.73e-27	0.00227883	-6.24381	4.54e-06	1.54197	2.36254	0.000484652	0.0590408	-2.39859	0.798363	0.97429	1.61657	0.145703	1.16841	1.84372	0.612899
ENSDARG00000098312	scarb2a	0.56433	0.135647	0.917247	0.810771	0.675507	0.74079	0.303637	-0.819229	0.474554	0.414434	-0.331941	1	1.19364	1.60185	2.23e-07	1.14619	1.25121	0.0177433	0.709065	0.495242	0.391699	0.313015	-0.799087	0.184326	0.28521	-0.916795	0.272135	0.00740839	-6.25448	1.73e-27	0	-7.89516	1.35e-07	0.347814	-0.5777	1	0.0196803	-4.432	0.166377	1.06516	1.0679	0.511679	0.674082	0.391598	1
ENSDARG00000037307	gnpda1	0.0438315	-3.07994	6.1e-06	0.0137419	-4.46141	0.00538342	0.0346673	-3.3981	4.3e-06	0.0635904	-2.46825	0.0490746	0.854086	1.73493	2.09e-08	1.90803	2.8852	4.8e-12	0.864619	1.48428	0.000685813	0.0928363	-2.03718	0.000113903	0.169308	-1.10728	0.157152	0.00308683	-6.80475	1.81e-27	0	-7.32873	7.3e-07	0.0231876	-3.73353	0.101179	0.0246003	-3.60163	0.339306	0.489669	0.502557	1	0.0299592	-2.99182	1
ENSDARG00000058693	cast	0.984016	1.12073	0.0110861	0.813519	0.739337	0.652633	0.798543	0.756323	0.184752	1.00648	1.08089	0.119365	0.242277	-1.17111	0.00780534	0.272821	-0.902578	0.540165	0.16722	-1.6425	0.0270932	1.00148	1.21082	0.00110895	0.707911	0.561986	0.30649	0.00740839	-6.19894	1.81e-27	0.00227883	-6.83947	5.68e-07	0.150719	-1.7215	0.700833	1.1513	1.24323	0.316717	0.212022	-1.22402	1	0.509306	0.0501346	1
ENSDARG00000007804	gas6	1.20098	2.02158	1.21e-07	0.596397	0.703745	0.709612	1.16793	1.93314	2.03e-06	1.63362	2.36264	3.8e-06	0.0214133	-4.32263	2.09e-17	0.00343171	-6.27088	1.96e-08	0.0220368	-4.1122	2.35e-07	0.411602	0.155406	0.78274	0.299982	-0.343913	0.925133	0.00370419	-6.6805	1.89e-27	0	-7.42711	5.68e-07	0.0154584	-4.31822	0.0509798	0.127922	-1.52244	1	0	-6.24932	0.054674	0.344531	-0.0824892	1
ENSDARG00000026871	uchl1	0.376951	-0.664867	0.571917	0.461727	-0.333266	1	0.460238	-0.355576	1	0.410049	-0.51317	1	0.582443	0.00981573	1	0.144132	-2.05507	0.0533145	0.391477	-0.599392	0.706645	1.39994	1.5711	3.31e-05	1.534	1.64159	0.000226424	0.00432156	-7.11645	2e-27	0	-8.05516	6.6e-07	1.08595	0.938496	0.441066	0.314884	-0.87728	1	0.822846	0.519584	0.990319	0.853837	0.567633	1
ENSDARG00000079105	mhc2dab	0.0186284	-5.28757	3.56e-11	0.00824513	-6.05524	0.000551995	0.0119542	-5.86256	3.72e-11	0.0306988	-4.48447	0.000562112	2.51882	2.77799	1.06e-20	3.04221	2.42536	1.11e-07	1.34424	1.04151	0.0526628	0.0238253	-5.01025	5.2e-15	0.0215896	-5.07795	2.11e-10	0.00802575	-6.58926	2.06e-27	0	-8.33621	1.65e-07	0.796107	0.183771	1	0.00492007	-6.19584	0.0539146	0.555295	-0.342255	1	0	-5.58506	1
ENSDARG00000005185	cpn1	0.149027	-1.70012	0.0191904	0.0164903	-4.62563	0.00660673	0.0370581	-3.69353	2.1e-06	0.0855182	-2.43932	0.0700609	0.247171	-1.00437	0.0385837	0.048044	-3.27819	0.000758143	0.237219	-0.996574	0.292296	1.22741	1.78494	5.3e-07	2.67711	3.40008	6.39e-23	0.00370419	-6.96897	2.1e-27	0	-7.71518	7.09e-07	0.0115938	-4.92879	0.0374845	0.0639609	-2.76372	0.725852	0	-6.53739	0.0663399	1.18339	1.38196	0.896508
ENSDARG00000030125	sox7	1.76202	2.62207	5.64e-13	1.35495	1.8288	0.0081708	1.42733	2.12582	1.36e-07	1.69501	2.24754	2.41e-05	0.0183543	-4.68835	1.41e-18	0.00514757	-6.00264	6.44e-08	0.00388884	-6.43446	1.87e-11	0.0887285	-2.35621	1.44e-05	0.0499969	-3.13499	9.16e-06	0.00370419	-6.82777	2.11e-27	0	-7.57417	6.42e-07	0.0038646	-5.78835	0.0120327	0.0196803	-4.11074	0.253152	0	-6.39638	0.0607136	0.988653	1.26522	0.929489
ENSDARG00000102808	calr3b	0.415303	0.238302	0.761498	0.263844	-0.443298	1	0.109979	-1.77376	0.0191419	0.184193	-0.976846	0.675031	0.214133	-0.842401	0.0824738	0.446123	0.341296	0.721953	1.07721	1.84066	8.93e-06	0.966977	1.79976	1.77e-07	0.199988	-0.891352	0.303793	0.00308683	-6.83719	2.15e-27	0	-7.36112	7.79e-07	0.413512	0.22114	1	0.132842	-1.40314	1	0.535102	0.599625	0.929844	0.719021	1.02339	0.985155
ENSDARG00000005924	serpina10a	0.528169	0.596831	0.278635	0.360037	-0.0141798	1	0.539136	0.624648	0.330897	0.684145	0.965886	0.188323	0.0630164	-2.72785	1.57e-09	0.0652026	-2.51901	0.00597239	0.0570363	-2.74209	0.000220036	1.15429	2.14445	3.68e-11	0.884037	1.47792	0.000329372	0.00370419	-6.64273	2.15e-27	0	-7.38939	5.65e-07	0.0811565	-2.13651	0.512369	0.108241	-1.71731	1	0.0555295	-2.62248	0.736879	0.119837	-1.46528	1
ENSDARG00000091211	adh8a	0.00109579	-8.70808	1.04e-14	0.00274837	-7.30307	0.000627613	0.00956338	-6.40012	2.43e-10	0.0109639	-6.05573	0.000136365	0.0146834	-6.01419	9.44e-21	0	-9.01309	2.09e-09	0.00388884	-7.44442	2.63e-11	0.888928	0.101581	0.974303	8.61424	6.16841	3.62e-77	0.00370419	-7.83823	2.25e-27	0.00227883	-7.58346	4.76e-06	0.00772919	-6.21285	0.03352	0.0442806	-4.12003	0.526019	0.00504814	-6.40567	0.19956	0	-5.83247	1
ENSDARG00000023963	tpm4a	5.39346	0.340421	0.708422	5.34284	0.303433	1	4.26288	-0.0349731	1	4.77367	0.136128	1	0.282044	-4.17749	2.16e-16	0.212766	-4.42528	9.5e-06	0.347403	-3.74683	2.96e-06	3.1359	-0.527087	0.421031	1.62035	-1.5082	0.0272324	0.0747013	-6.09391	2.27e-27	0.0410189	-6.71703	7.35e-07	0.146855	-4.89344	0.0392787	125.752	6.0073	3.38e-43	0.176685	-4.61671	0.278452	14.9796	1.78493	0.873933
ENSDARG00000093440	tnfaip6	0.046023	-3.43956	1.2e-05	0.0384773	-3.56221	0.0889983	0.0107588	-5.41677	8.2e-09	0.00657832	-5.81062	0.000160771	0.0122362	-5.4338	8.09e-19	0	-8.18307	1.19e-08	0.0337033	-3.85234	1.53e-05	2.52876	3.67131	2.66e-29	1.92943	2.52203	6.65e-10	0.00123473	-8.23101	2.8e-27	0.00227883	-6.75331	1.45e-05	0.0270522	-3.96606	0.184596	0.0246003	-4.027	0.477194	0	-6.57582	0.137106	0.0299592	-3.4169	1
ENSDARG00000007018	ms4a17a.6	0.00219157	-6.76494	1.22e-13	0	-6.94574	0.000163854	0.00119542	-7.21344	9.78e-13	0.0219277	-3.82035	0.00202432	1.09208	2.56965	1.5e-18	1.11188	1.99104	1.45e-05	0.939803	1.76184	2.69e-05	0.00492936	-6.00285	8.33e-18	0.0181807	-4.19926	1.82e-08	0.00246946	-6.96546	2.9e-27	0.00227883	-6.2257	5e-06	0.506262	0.660356	0.656372	0.0344405	-3.08298	0.510506	0.343273	0.089292	1	0	-4.47497	1
ENSDARG00000045676	calua	0.29915	0.322114	0.641649	0.189638	-0.364947	1	0.118347	-1.10101	0.250626	0.192964	-0.345727	1	0.0250842	-3.47683	1.51e-12	0.0428964	-2.52891	0.00799128	0.0764805	-1.73479	0.0252319	1.24795	3.46817	1.2e-30	0.406793	0.823816	0.104772	0.000617366	-7.87644	2.94e-27	0	-6.81405	4.12e-06	0.019323	-3.44078	0.158218	0.0344405	-2.66992	0.696364	0.0504814	-2.17118	0.953692	0.0599184	-1.73871	1
ENSDARG00000013847	egfra	0.0931419	-1.73069	0.0156248	0.0851996	-1.77788	0.602543	0.0824842	-1.89852	0.0138908	0.11841	-1.32381	0.454207	0.0214133	-3.96483	1.13e-14	0	-7.50241	8.36e-09	0.0155554	-4.22813	4.22e-07	1.70145	3.98475	1.77e-41	0.785179	1.66327	5.08e-05	0.00123473	-7.54999	3.18e-27	0	-7.07294	2.73e-06	0.019323	-3.70014	0.129142	0.00492007	-4.9323	0.144816	0.00504814	-4.89468	0.195464	0.0599184	-1.99797	1
ENSDARG00000070959	si:ch211-288g17.3	0.950047	0.702336	0.185395	0.395766	-0.650547	1	0.543917	-0.192502	1	0.802555	0.402763	0.696367	0.231876	-1.56442	0.000422671	0.283116	-1.16044	0.357169	2.28534	2.24207	2.74e-08	1.29807	1.30324	0.00053676	0.449972	-0.486223	0.754908	0.00864312	-6.29643	3.36e-27	0	-8.14351	1.29e-07	0.742002	0.278158	0.967549	0.260764	-1.23651	1	0.16154	-1.91413	1	0.35951	-0.743104	1
ENSDARG00000022650	cyp2ad3	0.982921	1.56072	0.000114651	0.593649	0.636362	0.796191	1.14641	1.82237	1.16e-05	1.4275	2.05794	0.000134742	0.0220251	-4.34034	1.55e-17	0.00686343	-5.59033	1.23e-07	0.0155554	-4.6408	1.71e-08	0.604668	0.742304	0.0695991	0.585191	0.654701	0.222858	0.00432156	-6.54468	3.42e-27	0	-7.48421	4.87e-07	0.0115938	-4.69766	0.0329823	0.00984013	-4.75836	0.130971	0.00504814	-5.30606	0.110905	0.479347	0.322728	1
ENSDARG00000017653	rgs13	0.00547893	-6.18685	2.36e-12	0.00274837	-6.36807	0.000551995	0.0119542	-5.17391	2.4e-09	0.0109639	-5.12012	0.000185944	0.976448	1.53479	3.36e-06	1.12045	1.49767	0.00446056	1.08369	1.49092	0.00114526	0.00657248	-6.06294	2.16e-17	0.0136355	-5.01193	8.39e-10	0.00308683	-7.12518	3.48e-27	0	-7.64877	1.08e-06	3.46268	3.26099	2.08e-08	0.00492007	-5.50828	0.111016	2.49883	2.64884	0.000862281	0.599184	0.472642	1
ENSDARG00000059746	plod1a	0.449272	0.633666	0.242598	0.527688	0.838576	0.557117	0.32396	0.104204	1	0.44294	0.578022	0.512605	0.0991131	-1.77838	4.82e-05	0.121826	-1.35121	0.224386	0.0712954	-2.15302	0.00369558	1.09185	2.44927	9.63e-15	0.489743	0.773794	0.127787	0.00246946	-6.86353	4.49e-27	0.00227883	-6.12386	5.4e-06	0.0425106	-2.74886	0.286715	0.0393605	-2.81058	0.596269	0.0706739	-2.03326	0.992178	0.164776	-0.783186	1
ENSDARG00000035622	xbp1	2.9115	0.135336	1	3.84223	0.544175	1	2.20914	-0.296894	0.987006	2.31338	-0.218445	1	4.06853	0.753232	0.0372907	3.12801	0.240357	0.966516	3.54533	0.444863	0.531569	4.02975	0.692111	0.107609	2.81574	0.0817856	1	0.0728492	-5.42258	4.5e-27	0.0546919	-5.61546	1.59e-06	3.00279	0.169304	1	0.979093	-1.4662	1	4.8664	0.882348	0.858428	3.98457	0.565117	1
ENSDARG00000095901	col18a1b	0.00767051	-6.01552	2.18e-12	0.00824513	-5.61158	0.00138976	0.00717254	-6.07155	3.27e-11	0.0219277	-4.48856	0.000623217	0.0201897	-4.87486	6.22e-19	0.00343171	-6.73674	1.38e-08	0.0064814	-6.16775	7.6e-11	3.47027	4.75963	1.63e-59	1.22379	1.43458	0.00157453	0.00493893	-6.78366	4.54e-27	0	-7.89276	5.27e-07	0.0270522	-4.10541	0.0947282	0.00984013	-5.16709	0.13887	0	-6.71498	0.0609817	0.299592	-0.74394	1
ENSDARG00000102249	pepd	0.283809	-1.44747	0.036896	0.178644	-2.05779	0.36178	0.206808	-1.90669	0.00796232	0.285061	-1.39463	0.369831	1.61273	1.50041	1.44e-06	3.61703	2.6827	1.37e-10	1.1848	0.764908	0.178129	0.488828	-0.645597	0.310663	0.577237	-0.371681	0.881767	0.0141994	-5.86852	4.57e-27	0.00683649	-6.3943	7.76e-07	0.131396	-2.47368	0.364174	0.137762	-2.39143	0.777879	0.817798	0.162504	1	0.239674	-1.55323	1
ENSDARG00000068382	pglyrp5	0	-9.33155	7.48e-16	0	-7.92655	0.00015008	0.00239085	-7.60928	1.21e-12	0.0087711	-5.94204	6.98e-05	2.26981	2.73096	2.83e-18	1.69698	1.54456	0.00769624	1.33387	1.17999	0.0305231	0.00821561	-6.33198	1.78e-17	0.00909035	-6.10268	1.81e-11	0.00432156	-7.26838	4.62e-27	0.00683649	-6.20628	1.78e-05	0.100479	-2.66096	0.475687	0.0147602	-5.06611	0.223861	4.68467	3.04479	0.000114043	0	-5.45577	1
ENSDARG00000057035	stoml3b	0.00657472	-6.19231	9.76e-13	0	-7.59627	9.77e-05	0.00478169	-6.54139	5.57e-12	0.0087711	-5.61155	5.23e-05	1.5595	2.29605	6.08e-14	2.59952	2.74077	4.57e-10	1.36498	1.62025	0.000480413	0.0164312	-5.06556	6.75e-15	0.00568147	-6.35774	9e-13	0.00493893	-6.76753	4.64e-27	0.00455766	-6.29116	5.69e-06	0.019323	-4.50486	0.0607077	0.0344405	-3.7346	0.389887	0.837991	0.73035	0.824724	0	-5.1255	1
ENSDARG00000071558	fblim1	1.09469	1.81953	3.84e-06	1.05538	1.57471	0.0330529	1.23248	2.01757	4.53e-07	1.30909	1.96046	0.000331515	0.0208015	-4.37844	9.16e-18	0.00171586	-6.87089	4.13e-09	0.00907396	-5.30051	7.64e-10	0.430498	0.212868	0.679197	0.36475	-0.0561094	1	0.00432156	-6.50218	4.64e-27	0	-7.44178	4.95e-07	0.0309168	-3.48345	0.130405	0.0541207	-2.71263	0.637742	0.0504814	-2.80091	0.662655	0.284612	-0.361746	1
ENSDARG00000000796	nr4a1	0.599395	-0.852711	0.330132	1.15707	0.15786	1	0.613252	-0.812982	0.496131	0.480217	-1.14779	0.550609	2.32488	1.53379	1.17e-06	1.11702	0.10775	1	2.32682	1.30908	0.00591618	0.187316	-2.61746	9.59e-07	0.186352	-2.57976	0.000140361	0.0197557	-5.91493	4.8e-27	0.00455766	-7.31539	1.53e-07	6.44228	2.82897	6.01e-06	0.270604	-1.94577	1	2.77143	1.45524	0.229545	3.37041	1.7009	0.699238
ENSDARG00000021806	zfp36l2	1.18235	0.832886	0.113769	1.03889	0.575471	0.859353	1.31138	0.997726	0.0620255	1.60511	1.2634	0.0508734	0.130315	-2.64139	2.15e-09	0.0857928	-3.09385	0.00056814	0.114073	-2.71488	0.000186994	1.89534	1.77796	1.19e-07	1.41014	1.12919	0.0149785	0.013582	-5.88168	4.99e-27	0.00227883	-7.34638	1.43e-07	0.204824	-1.79584	0.666122	0.393605	-0.850881	1	0.116107	-2.57934	0.747895	0.569225	-0.302594	1
ENSDARG00000057949	slc43a3b	0.0536935	-4.02483	2.45e-07	0.00549675	-6.68668	0.000552675	0.00239085	-7.95481	2.14e-13	0.0087711	-6.28766	3.1e-05	1.69165	1.3674	0.000117238	6.46878	3.73941	9.01e-20	0.913878	0.174202	0.853496	0.407494	-1.09555	0.086501	0.722683	-0.192933	1	0.00679102	-7.0285	5.41e-27	0.00227883	-7.5522	1.59e-06	0.0850211	-3.2396	0.301522	0.00984013	-5.82689	0.138033	0.323081	-1.34136	1	0.119837	-2.62993	1
ENSDARG00000000241	slc40a1	0.477763	0.111496	0.961361	0.307818	-0.541551	1	0.582171	0.42517	0.610627	0.791591	0.881158	0.255314	0.550629	0.369702	0.402289	2.95642	3.31172	1.11e-16	0.300737	-0.600596	0.660125	0.101052	-2.27105	2.6e-05	0.226122	-1.03776	0.212157	0.00493893	-6.5678	5.58e-27	0.00455766	-6.09167	5.39e-06	0.0115938	-4.89083	0.0317623	0.0639609	-2.72569	0.686791	0.191829	-1.20223	1	0.254653	-0.750889	1
ENSDARG00000045847	si:ch211-214j24.10	1.18674	0.270084	0.789035	1.67926	0.779473	0.597921	1.26237	0.366427	0.761305	1.26304	0.351113	0.738046	1.36311	0.544245	0.179476	1.2011	0.2786	0.789632	1.21202	0.29904	0.762032	1.03352	0.0511744	1	0.985167	-0.0261453	1	0.0234599	-5.61745	5.58e-27	0.0205095	-5.52197	3.34e-06	1.76998	0.847294	0.473099	0.403445	-1.31857	1	2.42815	1.31346	0.299601	1.13845	0.183324	1
ENSDARG00000039142	arpc5a	0.499679	0.205768	0.804324	0.480966	0.139261	1	0.314396	-0.514851	0.832827	0.377157	-0.224804	1	0.516979	0.283065	0.542509	0.895677	1.11876	0.0418072	1.24702	1.73286	5.43e-05	0.421461	-0.066627	1	0.105675	-2.13992	0.00141187	0.00617366	-6.25703	5.58e-27	0	-7.65665	2.46e-07	1.05503	1.31535	0.162425	0.0541207	-2.92805	0.534909	0.903616	1.07039	0.507624	1.70767	1.97629	0.509995
ENSDARG00000011545	arrb2b	0.404345	-0.073191	1	0.272089	-0.648595	1	0.411225	-0.0460951	1	0.510916	0.284985	0.820681	0.799635	1.17381	0.000342817	1.1685	1.61957	0.000741169	0.589808	0.522541	0.359515	0.308085	-0.509855	0.471375	0.182943	-1.27958	0.0783417	0.00617366	-6.20571	5.99e-27	0.00455766	-6.01983	3.09e-06	0.637658	0.609848	0.690143	0.073801	-2.46038	0.73165	0.752172	0.850527	0.701608	0.943715	1.16638	0.954423
ENSDARG00000005414	grapa	0.321065	-0.111994	1	1.19005	1.91716	0.00406729	0.242671	-0.541017	0.808526	0.153494	-1.18914	0.519869	0.863875	1.79346	6.43e-09	1.02265	1.74341	0.000287471	0.497772	0.580553	0.305268	0.0254684	-3.88344	3.5e-11	0.0215896	-4.04712	4.21e-08	0.00308683	-6.78526	6.1e-27	0	-7.30927	1e-06	0.158448	-1.11497	1	0.0196803	-3.84557	0.297493	0.504814	0.567293	0.956558	0.224694	-0.552098	1
ENSDARG00000070683	dkk3b	0.0679388	-2.36752	0.00105539	0.0247354	-3.64024	0.0483979	0.0191268	-4.1399	5.29e-07	0.0175422	-4.13094	0.00213282	0.0195779	-4.26689	2.32e-15	0.0223061	-3.86299	0.000165848	0.0246293	-3.77772	6.64e-06	1.54946	3.18878	1.19e-23	1.57831	2.86956	1.17e-14	0.00123473	-7.72348	6.32e-27	0	-7.24632	3.52e-06	0.0154584	-4.13723	0.103277	0.0147602	-4.10489	0.332586	0.0302888	-3.25867	0.6338	0.0449388	-2.49391	1
ENSDARG00000079317	dlc1	0.847043	2.02251	1.07e-07	0.904215	1.90669	0.00451236	0.695736	1.61814	0.000158818	1.36829	2.67644	9.55e-08	0.00734171	-5.29481	2.8e-20	0.00171586	-6.35208	6.26e-08	0.00388884	-5.78286	6.78e-10	0.244825	-0.120927	1	0.135219	-1.02006	0.221074	0.00123473	-7.40009	6.35e-27	0	-6.92314	2.93e-06	0.0038646	-5.13713	0.0254164	0.0196803	-3.45894	0.39898	0	-5.74535	0.092934	0.164776	-0.581255	1
ENSDARG00000054172	pgrmc1	1.4563	1.17894	0.00905383	0.989415	0.490765	0.94864	1.38071	1.07313	0.0347614	1.51082	1.15557	0.082737	0.261243	-1.60872	0.000152666	0.542211	-0.415523	1	0.274811	-1.44183	0.0556745	1.43609	1.21423	0.000965907	1.18515	0.821042	0.117938	0.0148168	-5.77132	6.42e-27	0.00683649	-6.35629	7.08e-07	0.131396	-2.43551	0.365755	0.0590408	-3.51393	0.323692	0.212022	-1.74467	1	0.913755	0.360335	1
ENSDARG00000003795	idh2	1.06291	-1.06909	0.135072	0.637623	-1.77248	0.614006	1.03882	-1.0975	0.263528	0.927543	-1.23444	0.516108	2.11013	-0.0148444	1	2.37989	0.170125	1	3.08255	0.585969	0.376686	1.56096	-0.497312	0.441268	1.41696	-0.630855	0.485699	0.0413635	-5.90333	6.64e-27	0.0296248	-6.12399	2.08e-06	2.38446	0.165386	1	40.3741	4.87565	2.36e-23	2.01925	-0.0807354	1	0.898776	-1.24639	1
ENSDARG00000052094	notch1b	1.08154	2.34025	2.59e-10	1.1021	2.08285	0.00116879	0.815278	1.74302	2.93e-05	1.64897	2.85745	7.39e-09	0.0152952	-4.41995	4.15e-17	0.00171586	-6.48296	3.41e-08	0.023333	-3.65871	4.02e-06	0.074762	-2.07293	0.000115027	0.0420429	-2.85567	4.22e-05	0.0018521	-7.1155	6.67e-27	0	-7.05397	1.97e-06	0.0231876	-3.45827	0.148985	0.0147602	-3.91237	0.281533	0.00504814	-4.87571	0.175493	0.209714	-0.389225	1
ENSDARG00000078308	spry2	0.568713	1.25531	0.00447459	0.365534	0.477664	0.98536	0.876245	2.03218	3.71e-07	0.949471	2.00762	0.00028502	0.0189661	-4.00154	5.11e-15	0.00171586	-6.3682	6.51e-08	0.0246293	-3.46876	1.2e-05	0.437892	0.840553	0.038196	0.28521	0.106587	0.955883	0.00123473	-7.41621	6.67e-27	0	-6.93925	3.02e-06	0.135261	-0.965635	1	0.0196803	-3.47508	0.403101	0	-5.76146	0.0962916	1.43804	2.46232	0.243417
ENSDARG00000016858	smad7	1.07278	1.83955	2.65e-06	0.692591	0.963741	0.402735	0.815278	1.3128	0.0034413	0.925351	1.43711	0.0205947	0.144387	-1.49572	0.000602214	0.113247	-1.73603	0.0777715	0.152961	-1.31908	0.0945631	0.554553	0.695857	0.0923753	0.351115	-0.0677729	1	0.00432156	-6.45802	6.68e-27	0.00227883	-6.39732	2.36e-06	0.0579689	-2.60656	0.323508	0.0787211	-2.16403	0.894138	0.075722	-2.21425	0.906706	0.614164	0.761287	1
ENSDARG00000017860	rgs5b	0.179709	-2.59056	0.000666456	0.0522191	-4.24998	0.0274104	0.0681391	-3.97683	2.46e-06	0.0964821	-3.4149	0.0168537	0.909761	-0.174511	0.925317	0.782431	-0.384452	1	0.767398	-0.420825	0.960806	3.27638	2.20698	9.17e-10	3.5941	2.22059	1.13e-07	0.00864312	-7.00905	6.96e-27	0	-8.8549	3.01e-07	0.842482	-0.264449	1	0.201723	-2.31678	1	0.373562	-1.43812	1	3.17567	1.66031	0.78563
ENSDARG00000055854	nr4a3	0.0525978	-3.39733	1.45e-06	0.0522191	-3.29285	0.0625894	0.0203222	-4.71351	6.76e-09	0.0701688	-2.9052	0.0229523	1.59866	2.31948	1.09e-14	0.492451	-0.081464	1	0.991654	1.03864	0.0348393	0.361487	-0.58037	0.419106	0.299982	-0.845902	0.367669	0.00617366	-6.50109	7.21e-27	0.00683649	-5.89942	8.32e-06	2.38059	2.32801	0.000905577	0.167282	-1.62171	1	1.16107	1.19172	0.424993	0.808898	0.646711	1
ENSDARG00000040178	havcr1	0.0142452	-5.93682	3.93e-13	0.00549675	-6.75598	0.000129924	0.00597711	-7.02362	9.63e-14	0.00438555	-7.09426	1.11e-06	2.27899	1.93891	3.45e-10	6.52026	3.63741	8.31e-21	1.43628	0.822594	0.154555	0.00985873	-6.5059	1.05e-20	0.0124992	-6.10231	3.09e-13	0.013582	-6.15749	7.4e-27	0.00227883	-7.62148	2.1e-07	0.154584	-2.47215	0.432959	0.0295204	-4.67315	0.180762	1.04496	0.290311	1	0.0449388	-3.87	1
ENSDARG00000005464	dnase1l1	0.14574	-1.54487	0.0273702	0.104438	-1.95377	0.441954	0.107588	-1.98141	0.00693467	0.15788	-1.37582	0.398519	1.19242	2.21479	6.1e-14	1.37783	1.99419	1.23e-05	0.746657	0.990715	0.0415687	0.119948	-1.86868	0.000401352	0.0988576	-2.11048	0.00189785	0.00493893	-6.42292	7.48e-27	0.00455766	-5.94698	5.38e-06	0.119802	-1.73649	0.712978	0.0590408	-2.6879	0.658387	0.858183	1.12246	0.470704	1.3931	1.80533	0.639961
ENSDARG00000099281	si:dkey-112e7.2	1.17907	-0.168959	1	0.923454	-0.522299	1	1.29823	-0.0176011	1	1.32444	0.0128209	1	2.90487	1.51352	7.52e-07	2.89122	1.24409	0.0248504	1.69683	0.403791	0.596929	0.823204	-0.742089	0.16927	0.962441	-0.482539	0.729728	0.0333377	-5.511	7.6e-27	0.0182306	-6.06433	6.97e-07	1.5613	0.255331	0.983111	0.211563	-2.63096	0.636711	2.05459	0.658607	0.857251	1.42306	0.111057	1
ENSDARG00000105116	p4hb	0.524882	-0.252724	1	0.401263	-0.633306	1	0.515227	-0.279409	1	0.622748	0.0155223	1	0.676661	0.159272	0.852573	0.706933	0.209424	0.885101	0.801101	0.411533	0.494361	1.34161	1.36276	0.00014759	1.18061	1.06221	0.0255117	0.0117299	-5.88319	7.75e-27	0.00227883	-7.1462	2.26e-07	0.359407	-0.785379	1	0.255843	-1.26664	1	0.494717	-0.317172	1	0.479347	-0.343691	1
ENSDARG00000044902	atp2b4	0.726506	-0.00651861	1	0.656862	-0.15501	1	0.730403	0.00196761	1	0.986748	0.458645	0.626493	1.16121	0.837636	0.0180619	1.82739	1.45746	0.00510896	0.998136	0.494726	0.385201	0.892215	0.333072	0.539588	0.661323	-0.153678	1	0.0154341	-5.74604	7.86e-27	0.00227883	-7.38807	1.06e-07	0.0888857	-3.01345	0.20094	0.0492007	-3.78676	0.253152	0.853135	0.231276	1	0.404449	-0.824626	1
ENSDARG00000002344	tubb4b	6.65581	0.0207846	1	9.2263	0.509078	1	5.74998	-0.207788	1	5.68806	-0.217863	1	10.4179	0.832253	0.0174081	8.75087	0.441511	0.687178	11.2647	0.862487	0.10135	8.68964	0.466845	0.328581	6.55073	-0.00442112	1	0.19694	-5.29145	8.53e-27	0.0296248	-7.74952	4.11e-09	4.24333	-0.646391	1	2.63224	-1.33959	1	10.485	0.686015	1	7.38494	0.152788	1
ENSDARG00000055064	prdx5	0.973058	-0.573022	0.5998	0.750306	-0.928951	1	0.888199	-0.708108	0.588306	0.945086	-0.594469	0.988407	2.29857	0.88932	0.0104268	2.94784	1.16298	0.0429049	2.81422	1.11993	0.0211032	1.44677	0.0462549	1	1.2397	-0.197687	1	0.0358072	-5.50905	8.71e-27	0.0159518	-6.33376	3.73e-07	0.494668	-1.5251	0.800802	1.78106	0.34557	1	6.21426	2.23646	0.0121906	0.928735	-0.599902	1
ENSDARG00000069608	palm2akap2	1.37192	2.44564	3.27e-11	1.73972	2.53666	1.81e-05	0.951557	1.67873	7.63e-05	1.63362	2.48763	1.16e-06	0.00795352	-5.59266	7.38e-22	0	-7.75623	2.13e-09	0.0103702	-5.01496	7.14e-09	0.0837992	-2.18601	5.19e-05	0.0318162	-3.52507	9.67e-07	0.00308683	-6.80278	9.6e-27	0	-7.32676	1.1e-06	0.0038646	-5.54088	0.0158823	0.280444	-0.305906	1	0	-6.14897	0.0708716	0.149796	-1.11221	1
ENSDARG00000060457	pmp22b	2.06008	1.27058	0.00441422	2.78136	1.63641	0.0359858	1.97842	1.18429	0.015969	1.85509	1.01356	0.156661	0.880394	-0.144815	0.944107	0.528484	-0.895054	0.558955	0.741472	-0.396153	0.907451	1.25945	0.454091	0.36321	0.380658	-1.40811	0.0481684	0.0203731	-5.75286	1e-26	0	-8.78213	1.34e-08	0.0154584	-5.67414	0.00752049	0.186963	-2.35107	0.813106	0.706739	-0.444472	1	3.23559	1.76205	0.657343
ENSDARG00000039041	sfrp5	1.85736	2.52706	4.83e-12	0.906964	1.04399	0.342751	1.42973	1.94388	2.61e-06	2.02174	2.39196	6.72e-06	0.0318141	-4.04529	8.44e-16	0	-8.14011	4.54e-10	0.023333	-4.31854	1.2e-07	0.222643	-1.12531	0.0480371	0.257939	-0.874714	0.330021	0.00555629	-6.44894	1.02e-26	0	-7.71064	4.1e-07	0.0115938	-4.92425	0.0298124	0.186963	-1.27351	1	0	-6.53285	0.0513918	0.0299592	-3.37392	1
ENSDARG00000006468	grap2a	0.00328736	-6.27864	9.74e-13	0.00274837	-5.87452	0.000706549	0.00597711	-5.55591	2.45e-10	0.0109639	-4.62606	0.000324557	0.827778	1.94852	1.67e-10	0.801305	1.50994	0.00284428	0.957951	1.88797	5e-06	0.0599739	-2.49967	4.19e-06	0.057951	-2.49943	0.000298294	0.00246946	-6.8946	1.03e-26	0	-7.15535	1.51e-06	1.14779	1.98792	0.0095819	0.0246003	-3.42799	0.40853	1.18126	2.00703	0.0326604	0.0599184	-2.08049	1
ENSDARG00000017775	atp5mc3a	0.90512	0.227965	0.766057	0.568914	-0.474756	1	0.408835	-0.996656	0.313183	0.421013	-0.923728	0.70526	0.665649	-0.276509	0.69922	1.02437	0.411204	0.621908	1.64239	1.19698	0.0136116	0.947259	0.312165	0.583654	0.399975	-1.03301	0.197743	0.0154341	-5.85062	1.04e-26	0.00227883	-7.49233	1.26e-07	0.664711	-0.241778	1	8.40839	3.72505	6.17e-11	1.01468	0.379335	1	0.868817	0.151545	1
ENSDARG00000058647	hck	0.00438315	-5.60315	6.68e-11	0.00274837	-5.52178	0.00194404	0.00597711	-5.20267	3.61e-09	0.0153494	-3.85664	0.00285452	0.613645	1.8155	8.58e-09	0.79101	1.90862	6.31e-05	0.662399	1.66019	0.000148897	0.0147881	-4.13117	2.59e-11	0.00340888	-5.86842	4.55e-11	0.000617366	-7.86512	1.15e-26	0	-6.80273	5.67e-06	0.892722	1.97835	0.011786	0.00492007	-4.66199	0.184924	1.39329	2.65482	0.000632662	0.239674	0.0450119	1
ENSDARG00000006029	lta4h	0.0208199	-3.89854	1.16e-07	0.0109935	-4.50047	0.00753054	0.00956338	-4.91876	5.89e-09	0.0175422	-3.98891	0.00184636	0.822884	2.02167	5.04e-11	0.921415	1.8089	0.000174753	0.91647	1.87105	8.62e-06	0.0271115	-3.58851	9.34e-10	0.0181807	-4.07717	6.82e-08	0.0018521	-7.1662	1.18e-26	0.00227883	-6.10417	1.01e-05	0.0154584	-3.99537	0.09259	0.0541207	-2.37442	0.856214	2.18584	3.04951	1.21e-05	0	-4.35347	1
ENSDARG00000005023	fkbp9	0.424069	0.679965	0.20665	0.217122	-0.358996	1	0.278534	0.00192012	1	0.348651	0.344034	0.761045	0.00795352	-5.26557	2.09e-20	0.00343171	-5.84449	1.66e-07	0.0505549	-2.52089	0.000863914	1.32025	3.2208	2.47e-26	0.431792	0.706935	0.184323	0.0018521	-7.06244	1.19e-26	0	-7.00097	2.17e-06	0.0154584	-3.89158	0.0936331	0.00492007	-4.86031	0.134337	0	-5.82319	0.0867087	0.074898	-1.66238	1
ENSDARG00000059944	c1qtnf2	0	-7.92109	1.16e-13	0.00549675	-4.92998	0.00455138	0.00119542	-6.78364	2.83e-11	0	-6.85436	1.24e-05	0.00734171	-5.16756	4.09e-19	0.00171586	-6.22536	1.64e-07	0.0116665	-4.33068	3.88e-07	1.27835	3.60043	8.87e-33	1.06812	2.68498	3.2e-13	0.000617366	-7.85885	1.21e-26	0	-6.79646	5.68e-06	0.0154584	-3.68677	0.133611	0	-5.65629	0.0818936	0	-5.61868	0.1202	0.0149796	-3.04474	1
ENSDARG00000100383	il10ra	0.00986208	-5.52179	5.52e-12	0.0137419	-4.85495	0.00282818	0.00597711	-6.12308	7.78e-12	0.048241	-3.24951	0.0078482	1.73448	2.95751	1.31e-24	1.14448	1.44823	0.00457166	1.03184	1.31688	0.0037472	0.00657248	-6.1361	5.75e-19	0.0204533	-4.53585	1.83e-09	0.00617366	-6.32232	1.24e-26	0	-7.7218	3.21e-07	0.560366	0.29775	0.954487	0.0196803	-4.2585	0.217895	1.27213	1.51676	0.196967	0.35951	-0.319559	1
ENSDARG00000062479	vcam1b	1.61738	1.78994	1.32e-05	0.579907	0.033821	1	2.00233	2.1751	7.7e-08	3.28478	2.88514	1.47e-08	0.0440503	-3.8977	7.58e-15	0.0257379	-4.45256	9.01e-06	0.0349996	-4.0741	5.28e-07	0.514297	-0.160129	1	0.309072	-0.933655	0.291054	0.00740839	-6.38634	1.36e-26	0.00227883	-7.0265	1.09e-06	0.0038646	-6.24102	0.00772715	0.0295204	-4.07776	0.283575	0.0151444	-4.84823	0.206225	0.524286	-0.0971223	1
ENSDARG00000018145	mid1ip1l	0.232307	-0.499148	0.713014	0.192386	-0.742912	1	0.26897	-0.270812	1	0.355229	0.158806	0.971449	0.406242	0.413809	0.335126	0.566233	0.887246	0.14803	0.296848	-0.1172	1	0.454323	0.583733	0.179219	0.313617	-0.0331782	1	0.00308683	-6.67933	1.43e-26	0.00455766	-5.61767	1.43e-05	0.626065	1.00219	0.367504	1.61378	2.44719	0.000814916	0.540151	0.775988	0.785641	0.38947	0.313789	1
ENSDARG00000087897	macroh2a2	0.887587	0.51146	0.36227	0.568914	-0.186273	1	1.07349	0.818516	0.130697	1.23892	1.00092	0.158059	0.518814	-0.366984	0.594336	0.60055	-0.109329	1	0.652029	0.0157455	1	1.02366	0.780241	0.0622875	1.11243	0.883452	0.0835052	0.013582	-5.74675	1.45e-26	0.00227883	-7.21186	1.64e-07	0.324626	-0.999115	1	0.452646	-0.512926	1	0.323081	-0.998161	1	1.10849	0.783821	1
ENSDARG00000073893	dnase2	0.00438315	-5.94598	4.22e-12	0	-6.8647	0.000215456	0.00956338	-4.95931	3.32e-09	0.0219277	-3.73906	0.00279091	0.86204	2.06862	1.04e-11	1.81709	3.05088	1.93e-13	0.720732	1.38872	0.00212021	0.0386133	-3.12553	2.8e-08	0.0306799	-3.39297	2.18e-06	0.00246946	-6.88432	1.77e-26	0	-7.14508	1.7e-06	0.0772919	-1.95829	0.62526	0.0492007	-2.54099	0.756493	0.318033	0.0612221	1	0.0149796	-3.39348	1
ENSDARG00000002710	ncl	1.49356	0.215354	0.879737	1.19279	-0.13382	1	1.32333	0.0225207	1	1.67528	0.378917	0.706159	1.70511	0.471185	0.27096	1.3521	0.0546072	1	2.27368	0.889101	0.0899441	1.5355	0.269382	0.644855	1.47036	0.18959	0.914854	0.0345725	-5.44993	1.77e-26	0.0273459	-5.52409	2.85e-06	3.35833	1.41969	0.105131	0.408366	-1.6845	1	1.72646	0.410744	1	1.40808	0.105202	1
ENSDARG00000099389	cdo1	0.0120537	-5.08015	8.15e-10	0.00824513	-5.26283	0.0039467	0.0239085	-4.13285	6.24e-07	0.0175422	-4.42948	0.00122861	0.0244724	-4.25142	3.23e-15	0.00514757	-5.97268	3.28e-07	0.0142591	-4.81682	8.09e-08	1.47224	2.46852	2.96e-13	1.7033	2.56755	3.14e-11	0.00246946	-7.2839	1.79e-26	0.00227883	-6.54389	9.05e-06	0.019323	-4.17209	0.108963	4.13286	3.63001	3.02e-09	0	-6.36645	0.102314	0.104857	-1.79069	1
ENSDARG00000059933	plpp3	0.84266	0.75557	0.139799	0.604643	0.202194	1	0.780611	0.622125	0.331091	1.22576	1.30054	0.0458535	0.0275314	-4.46775	1.95e-18	0.0154427	-5.02989	5.3e-07	0.0311107	-4.13586	1.63e-07	1.64394	2.10451	1.32e-10	1.29765	1.5005	0.000433234	0.00864312	-6.07711	1.81e-26	0	-7.9247	1.56e-07	0.00772919	-5.55373	0.0114837	0.0590408	-3.08096	0.507046	0.0100963	-5.16143	0.123797	1.09351	1.05509	0.978322
ENSDARG00000008310	ip6k2a	1.04209	1.11638	0.0164892	0.656862	0.324993	1	1.15836	1.28596	0.00607365	1.48451	1.6096	0.00573241	0.468034	-0.208447	0.885037	0.569665	0.113207	1	0.347403	-0.64418	0.578496	0.459252	-0.229641	0.903657	0.406793	-0.409026	0.828923	0.00987785	-5.89732	1.88e-26	0	-7.92601	1.06e-07	0.676304	0.365292	0.898623	0.275524	-0.938265	1	0.469477	-0.169168	1	1.07853	1.03388	0.979039
ENSDARG00000027611	cavin2a	0.833894	2.3026	5.27e-10	0.55792	1.37731	0.103993	0.944384	2.51957	3.21e-11	1.07227	2.50724	1.1e-06	0.00856533	-4.86754	3.83e-18	0	-7.13404	2.9e-08	0.00518512	-5.2415	9.29e-09	0.0575092	-2.09824	0.000123071	0.0363614	-2.70798	0.000131669	0.000617366	-7.76692	1.9e-26	0	-6.70457	5.94e-06	0	-5.91909	0.013518	0.0147602	-3.56257	0.384674	0	-5.52678	0.116028	0.0599184	-1.62905	1
ENSDARG00000003952	pfn2	2.70111	0.928802	0.0602818	2.4543	0.711195	0.676646	1.99994	0.424626	0.675307	2.36162	0.660632	0.519074	0.896913	-0.877191	0.041884	1.39328	-0.143404	1	1.80961	0.26244	0.817309	3.25256	1.31918	0.000224629	1.80671	0.26326	0.799139	0.0419809	-5.40458	1.92e-26	0.0113941	-6.87089	9.36e-08	0.486939	-1.67071	0.714798	0.72817	-1.08353	1	1.02982	-0.580494	1	1.3931	-0.142133	1
ENSDARG00000020298	btg2	7.81405	0.513178	0.425559	12.3649	1.18273	0.267751	10.6931	1.0281	0.046723	9.44428	0.776495	0.402437	7.29583	0.440332	0.316306	4.13865	-0.480185	0.835092	4.60439	-0.324567	0.868042	5.93167	0.0715305	1	6.00759	0.0886627	1	0.169776	-5.29501	2.06e-26	0.0774802	-6.21717	2.68e-07	5.5457	-0.0385906	1	1.36778	-2.07621	0.926675	7.15826	0.336107	1	7.99911	0.480329	1
ENSDARG00000012820	nop56	1.26892	0.762885	0.158808	0.887725	0.169179	1	1.08066	0.492333	0.581454	1.25207	0.696588	0.387714	0.701134	-0.208334	0.827048	0.598834	-0.424593	1	1.34943	0.849193	0.11385	1.04502	0.459505	0.346692	0.915853	0.228293	0.765685	0.018521	-5.61197	2.26e-26	0.0113941	-5.92261	1.63e-06	1.49946	0.949886	0.391037	0.314884	-1.33472	1	0.701691	-0.176958	1	1.27327	0.683858	1
ENSDARG00000090767	si:ch211-136m16.8	0.00767051	-5.551	3.54e-11	0	-7.14857	0.000198292	0.00478169	-6.0933	6.34e-11	0.0087711	-5.16345	0.000157796	1.11166	2.21951	4.54e-13	1.07069	1.6795	0.000823692	0.830916	1.29386	0.00611993	0.0156096	-4.68664	2.49e-13	0.0204533	-4.24178	3.87e-08	0.00308683	-6.90511	2.46e-26	0	-7.42895	1.52e-06	0.614471	0.738212	0.596643	0.0492007	-2.82566	0.696714	3.04907	3.2311	1.92e-06	0.0898776	-1.86823	1
ENSDARG00000061120	slc43a2b	0.00219157	-6.50453	7.56e-12	0	-6.6855	0.000699475	0.00358627	-5.9521	6.1e-10	0.00219277	-6.02327	6.88e-05	0.748855	2.02659	2.25e-10	2.06418	3.63199	3.22e-19	0.35907	0.439663	0.491057	0.0041078	-5.96501	8.39e-16	0.00795406	-5.02972	3.09e-09	0.000617366	-8.02833	2.53e-26	0.00227883	-5.96537	2.96e-05	0.0309168	-3.00641	0.307172	0	-5.82571	0.100663	0.550247	1.04967	0.564183	0.0149796	-3.21422	1
ENSDARG00000039490	pitpnaa	0.199433	-0.075306	1	0.247354	0.257261	1	0.0777025	-1.49132	0.0641912	0.0635904	-1.72318	0.236603	0.373816	1.05877	0.00157757	0.36033	0.845477	0.183021	0.674066	1.96294	1.53e-06	0.0887285	-1.33696	0.0150137	0.0488606	-2.17077	0.00174272	0.000617366	-7.65367	2.6e-26	0.00227883	-5.59072	2.73e-05	0.274386	0.411517	0.876124	0.0295204	-2.63989	0.685434	1.12069	2.54129	0.00116379	0.494327	1.26912	0.943634
ENSDARG00000007823	atf3	1.29522	-1.03792	0.15025	4.83164	0.972574	0.553021	1.75488	-0.572274	0.677012	0.844218	-1.63165	0.295635	4.60387	1.09348	0.00164967	3.79719	0.62138	0.484524	3.88884	0.675838	0.276845	1.02284	-1.42148	0.00607871	0.556784	-2.28822	0.000996148	0.0543282	-5.76974	2.63e-26	0.0205095	-6.8649	3.43e-07	1.35261	-0.927333	1	3.54245	0.486428	0.999807	25.8566	3.62289	8.9e-09	14.3954	2.52699	0.310204
ENSDARG00000052856	khdrbs1a	3.11313	0.726099	0.184754	3.05894	0.647139	0.917484	2.30717	0.233883	0.955565	2.50415	0.348065	0.881348	1.91496	-0.0645029	1	2.20488	0.157112	1	4.19995	1.21145	0.00981085	2.25436	0.206206	0.757589	1.50332	-0.435985	0.681984	0.0580324	-5.32083	2.69e-26	0.0296248	-6.02601	5.65e-07	3.47041	0.827182	0.484692	1.18574	-0.758392	1	2.80172	0.501549	0.990761	3.1607	0.659543	1
ENSDARG00000043511	prdx6	0.570905	-0.902144	0.275805	0.362786	-1.52389	0.714559	0.386122	-1.48112	0.0548629	0.421013	-1.31678	0.41873	1.06822	0.0719079	1	3.80234	2.14239	2.17e-06	2.53164	1.48433	0.000927471	1.52317	0.667733	0.132257	0.818132	-0.350471	0.910109	0.0246946	-5.57747	3.1e-26	0.0205095	-5.55432	4.15e-06	0.452158	-1.19347	1	0.619928	-0.731515	1	3.56398	1.8644	0.0521079	0.599184	-0.763353	1
ENSDARG00000023323	ywhaqb	1.78942	0.716895	0.195298	1.63528	0.529237	0.900675	1.17151	0.0295836	1	1.38145	0.277717	0.820204	1.00153	-0.232797	0.774202	1.28518	0.170572	0.931094	2.27497	1.10119	0.0236621	1.83865	0.796069	0.0539517	1.11357	-0.0500697	1	0.0308683	-5.42818	3.18e-26	0.00911532	-6.72126	1.65e-07	1.2985	0.179383	1	0.314884	-1.87342	1	1.2065	0.0700257	1	1.66274	0.528246	1
ENSDARG00000068516	hapln1b	1.08702	2.01867	1.78e-07	0.486462	0.544472	0.909213	0.970683	1.76883	1.9e-05	1.48232	2.36459	4.76e-06	0.0189661	-4.35121	4.08e-17	0	-7.71494	1.95e-09	0.0207405	-4.05278	4.74e-07	0.470754	0.54692	0.216381	0.281801	-0.288329	0.99878	0.00370419	-6.53864	3.38e-26	0	-7.28547	1.04e-06	0.00772919	-4.91421	0.0293505	0.00492007	-5.1449	0.0990298	0	-6.10769	0.0670662	0.194735	-0.721666	1
ENSDARG00000035018	thy1	0.216966	-0.910312	0.308161	0.0824513	-2.24856	0.350496	0.123129	-1.74433	0.0287416	0.298217	-0.404926	1	0.176813	-1.28675	0.00564133	0.200755	-0.998788	0.511751	0.292959	-0.44666	0.867131	1.38762	2.40868	2.88e-13	0.816995	1.20896	0.00808077	0.00370419	-6.74723	3.39e-26	0.00227883	-6.49339	5e-06	0.0038646	-5.7079	0.0168554	0.00984013	-4.7679	0.182144	2.6957	2.94881	4.76e-05	0.704041	0.859018	1
ENSDARG00000088283	si:ch73-248e21.5	0.00876629	-5.62231	1.31e-11	0.00824513	-5.38878	0.00179534	0.00836796	-5.65566	1.73e-10	0.0109639	-5.14148	0.000134254	1.26889	2.12701	3.83e-12	1.1256	1.48049	0.00447414	0.828323	1.0047	0.045083	0.00328624	-6.93356	5.75e-20	0.00568147	-6.15098	2.35e-12	0.00493893	-6.56064	3.47e-26	0.00227883	-6.66979	3.02e-06	0.997066	1.21487	0.233702	0.00984013	-4.94435	0.153756	4.79573	3.73213	2.1e-09	0.164776	-1.33055	1
ENSDARG00000042428	gstt1a	0.00328736	-6.24302	4.36e-12	0.00549675	-5.2535	0.00285613	0.00478169	-5.78375	3.36e-10	0.0394699	-2.9215	0.0260137	1.16672	3.03214	1.94e-24	0.887098	1.72506	0.000529155	0.500364	0.802905	0.133322	0.128163	-1.3388	0.0191718	0.163626	-0.940027	0.294343	0.0018521	-7.18135	3.85e-26	0	-7.11976	3.15e-06	0.0115938	-4.33291	0.0740559	0.0442806	-2.65355	0.766051	0.035337	-2.93878	0.701608	0.0449388	-2.36724	1
ENSDARG00000034043	irx5a	1.29303	2.37417	1.22e-10	1.20654	1.96312	0.0029663	1.33051	2.38667	6.1e-10	1.51521	2.39973	3.25e-06	0.015907	-4.60165	3.72e-18	0.00343171	-6.13242	5.24e-08	0.0142591	-4.56058	4.63e-08	0.0345055	-3.43195	1.7e-09	0.0397703	-3.17193	6.49e-06	0.00370419	-6.54189	3.88e-26	0	-7.28872	1.07e-06	0	-6.50324	0.00529414	0.00492007	-5.14815	0.101651	0	-6.11094	0.0687623	0.134816	-1.21198	1
ENSDARG00000076223	SERP1	3.25449	0.487927	0.454615	3.812	0.695171	0.859949	4.55934	1.04173	0.0410188	3.92287	0.748545	0.426633	3.03213	0.408542	0.35672	2.39019	-0.00809329	1	1.89387	-0.36705	0.803788	2.56245	0.106281	0.942363	3.50433	0.606939	0.304337	0.0728492	-5.26746	3.93e-26	0.0273459	-6.405	1.84e-07	2.1178	-0.188091	1	0.634689	-1.93614	0.98513	1.07525	-1.17456	1	1.07853	-1.161	1
ENSDARG00000000906	skap2	0.0219157	-4.20191	5.82e-09	0.00824513	-5.19529	0.00143883	0.0107588	-5.13935	4.75e-10	0.019735	-4.20951	0.000614082	1.08596	2.07105	3.36e-12	1.15477	1.7525	0.000219508	1.01499	1.58654	0.000214168	0.0427211	-3.31682	2.4e-09	0.0613599	-2.74342	5.37e-05	0.00555629	-6.21457	4e-26	0.00683649	-5.47568	1.35e-05	0.695627	0.874156	0.468118	0.0196803	-4.01322	0.236986	2.00916	2.49048	0.00145622	1.16841	1.60624	0.771907
ENSDARG00000020785	lama4	0.383525	0.340666	0.609882	0.233612	-0.409917	1	0.31081	0.00589802	1	0.425398	0.483575	0.61492	0.0152952	-4.5217	9.56e-18	0.00171586	-6.58393	2.18e-08	0.0349996	-3.19677	3.3e-05	1.21098	2.6601	2.37e-17	0.890854	1.79379	5.53e-06	0.00308683	-6.63067	4.33e-26	0	-7.15491	1.43e-06	0.0270522	-3.3663	0.163531	0.0246003	-3.42755	0.39898	0.00504814	-4.97667	0.158578	0.329551	0.129639	1
ENSDARG00000068257	kcne4	1.20427	1.55266	0.000546803	1.77545	2.03389	0.00313977	0.821256	0.86802	0.137308	0.962628	1.07248	0.156773	0.0238606	-4.52848	1.09e-16	0.00343171	-6.62721	4.57e-08	0.00518512	-6.32149	1.46e-10	1.4443	2.03412	7.84e-09	0.211351	-1.2492	0.134363	0.00432156	-6.84422	4.68e-26	0	-7.78328	1.16e-06	0.00772919	-5.41226	0.0310932	0.0196803	-4.32003	0.303071	0	-6.60549	0.0836868	2.03723	2.10562	0.478252
ENSDARG00000077138	zgc:195173	0.397771	-0.17392	1	0.206128	-1.12267	1	0.257016	-0.838956	0.467887	0.346458	-0.369555	1	0.0201897	-4.65511	5.44e-19	0.0102951	-5.29471	2.92e-07	0.0311107	-3.88442	7.65e-07	1.70967	2.6197	6.57e-17	1.8817	2.58835	8.92e-13	0.00679102	-6.14903	4.69e-26	0.00455766	-6.08887	4.07e-06	0.0231876	-4.07975	0.0702734	0.0246003	-3.94777	0.263347	0.0151444	-4.49574	0.222454	0.104857	-1.92112	1
ENSDARG00000079009	abca1b	0.0219157	-3.84338	1.45e-07	0.0109935	-4.51608	0.00717809	0.0119542	-4.64396	1.85e-08	0.0109639	-4.59087	0.000442794	0.90609	2.24543	1.06e-13	1.78621	3.0511	2.67e-13	0.531475	0.901709	0.0774523	0.0271115	-3.60426	7.63e-10	0.0590873	-2.43579	0.000516388	0.00246946	-6.85942	4.9e-26	0	-7.12022	2.17e-06	0.019323	-3.74749	0.119584	0.0147602	-3.97868	0.28665	0.479573	0.686513	0.86467	0	-4.36906	1
ENSDARG00000016551	iqsec1b	0.550085	1.89665	1.23e-06	1.01415	2.72849	2.72e-06	0.362213	1.11645	0.0242724	0.405663	1.23536	0.0716353	0.035485	-2.54409	5.46e-08	0.0394647	-2.21983	0.0232871	0.0518512	-1.86601	0.0162932	0.188959	0.0573319	0.967816	0.194306	0.101313	0.964812	0	-8.45575	4.99e-26	0	-6.3928	1.28e-05	0.0115938	-3.60504	0.141091	0.0442806	-1.92389	1	0.0100963	-3.62854	0.423119	0.224694	0.36973	1
ENSDARG00000045524	lamb1b	0.218062	-0.171283	1	0.217122	-0.160083	1	0.190072	-0.38069	1	0.296024	0.30027	0.813902	0.0201897	-3.77996	7.93e-14	0.0205903	-3.53005	0.000290182	0.0116665	-4.34209	2.73e-07	1.04831	2.92635	4.84e-21	0.694276	1.7777	9.21e-06	0.00123473	-7.2847	5.03e-26	0	-6.80783	4.49e-06	0.0154584	-3.69815	0.123655	0.0147602	-3.66596	0.356869	0.035337	-2.62608	0.771471	0.269633	0.201479	1
ENSDARG00000068995	h2ax1	2.54661	0.302144	0.740323	2.50377	0.256934	1	2.2462	0.100249	1	2.5502	0.287988	0.953194	2.79842	0.500181	0.230555	1.98181	-0.0940875	1	2.52515	0.283663	0.781037	2.66925	0.392847	0.437718	2.61916	0.346141	0.675449	0.0629713	-5.28713	5.08e-26	0.0159518	-6.91692	6.59e-08	4.89644	1.26206	0.255029	1.57442	-0.429627	1	3.1046	0.568118	0.935445	2.57649	0.279738	1
ENSDARG00000020929	fam49ba	0.00547893	-5.5277	2.06e-11	0	-6.71015	0.000242077	0.00836796	-4.97478	2.75e-09	0.0131566	-4.23808	0.000754783	0.718264	1.88085	7.82e-10	0.701785	1.47946	0.00346862	0.886656	1.95746	1.53e-06	0.0246468	-3.60792	4.05e-10	0.0249985	-3.52335	8.44e-07	0.00246946	-6.72957	5.24e-26	0.00227883	-5.99004	9.05e-06	1.16324	2.19191	0.00211487	0.0196803	-3.52644	0.35831	1.15602	2.15176	0.0150951	0.224694	-0.231876	1
ENSDARG00000042925	mfng	0.107387	-1.55828	0.0271848	0.0357289	-3.01505	0.0863579	0.0800933	-1.97793	0.00755357	0.135952	-1.16061	0.534768	0.819213	2.00315	3.2e-11	1.13075	2.16804	1.17e-06	0.797212	1.61132	0.000178027	0.00903716	-5.10538	3.17e-15	0.00340888	-6.17479	2.21e-12	0.00308683	-6.58447	5.6e-26	0	-7.10877	1.48e-06	0.38646	0.381631	0.898623	0.0393605	-2.79499	0.622497	0.636065	1.1168	0.480182	0.479347	0.701561	1
ENSDARG00000059774	dub	0.110674	-2.1381	0.0014707	0.129174	-1.8371	0.52461	0.0824842	-2.55419	0.000402875	0.0789399	-2.55423	0.0412702	0.479047	0.0774809	0.945677	0.387784	-0.24979	1	0.535364	0.245766	0.746591	1.43444	2.12244	9.63e-11	0.624962	0.498022	0.394273	0.00740839	-6.07558	5.73e-26	0	-7.71669	2.84e-07	1.01639	1.19477	0.229522	1.14638	1.36588	0.238861	1.13078	1.34407	0.299517	1.19837	1.39865	0.881669
ENSDARG00000071549	ecm2	0.562138	1.331	0.00193204	0.401263	0.700815	0.728866	0.610861	1.4609	0.000875532	1.04157	2.26142	1.65e-05	0.0104008	-4.76036	2.13e-18	0	-7.29066	1.01e-08	0.0155554	-4.01548	7.74e-07	0.491293	1.14851	0.00209486	0.402248	0.750463	0.148854	0.0018521	-6.92251	5.96e-26	0	-6.86119	3.04e-06	0.00772919	-4.48965	0.0474897	0.0246003	-3.13333	0.490722	0	-5.6834	0.092934	0.104857	-1.10621	1
ENSDARG00000034368	hexb	0.338598	-0.178023	1	0.214373	-0.833703	1	0.307224	-0.326404	1	0.359615	-0.0771811	1	0.603856	0.836187	0.0201364	1.28346	1.97427	1.2e-05	0.767398	1.13724	0.0138847	0.4001	0.0865526	0.902345	0.181807	-1.1236	0.13997	0.00617366	-6.0464	6.09e-26	0	-7.44652	3.85e-07	0.177771	-1.08962	1	0.0590408	-2.60153	0.668249	0.535102	0.511812	0.99951	0.149796	-1.23229	1
ENSDARG00000055647	ftr82	0.833894	1.75544	7.98e-06	0.882228	1.6705	0.020377	0.922867	1.91976	1.74e-06	1.02403	1.9491	0.000424564	0.012848	-4.70691	1.41e-18	0.00343171	-5.94128	9.44e-08	0.00518512	-5.63521	5.24e-10	0.308085	0.0553155	0.96316	0.420429	0.552604	0.331166	0.00308683	-6.57338	6.16e-26	0	-7.0977	1.49e-06	0	-6.31222	0.00623236	0.0246003	-3.37025	0.41083	0.00504814	-4.91945	0.157064	0.149796	-0.882472	1
ENSDARG00000003570	hsp90b1	0.665142	0.101921	0.970789	0.530436	-0.238781	1	0.274947	-1.2466	0.140452	0.392507	-0.688312	0.908492	0.631387	0.0205277	1	0.929994	0.618174	0.373538	1.59183	1.54079	0.00055808	1.27999	1.25155	0.0007727	0.477243	-0.416051	0.826192	0.0129647	-5.76132	6.66e-26	0.00227883	-7.16223	2.78e-07	0.950691	0.626918	0.671916	0.152522	-2.0154	0.975542	0.923809	0.579992	0.934692	0.659102	0.0903307	1
ENSDARG00000076586	csf2rb	0.00219157	-6.75216	2.82e-13	0	-6.93297	0.000213903	0.00119542	-7.20067	2.18e-12	0.019735	-3.94547	0.00191007	1.2487	3.04314	2.08e-25	0.88195	1.60397	0.00136265	0.605363	1.01058	0.0416711	0.00821561	-5.33627	1.45e-15	0.019317	-4.10354	5.29e-08	0.00308683	-6.68921	7.22e-26	0	-7.21336	1.72e-06	0.599012	0.925358	0.442585	0	-6.07318	0.0514431	0.772365	1.29815	0.353322	0	-4.4622	1
ENSDARG00000095908	sat1a.2	6.99441	0.668756	0.239227	10.8066	1.29289	0.1747	6.41105	0.519774	0.528415	5.71218	0.318271	0.912876	6.16031	0.505407	0.223056	4.68257	0.0176854	1	5.66215	0.317148	0.728939	3.78657	-0.322787	0.65778	2.68847	-0.837537	0.250862	0.148168	-5.19437	7.52e-26	0.134451	-5.14284	5.89e-06	11.018	1.29958	0.226692	1.50554	-1.64005	1	8.69794	0.930278	0.812126	9.96143	1.09906	0.96041
ENSDARG00000010434	clu	0.0756093	-3.9555	7.58e-07	0.00824513	-6.68816	0.000834785	0.0334718	-5.09514	1.91e-08	0.0394699	-4.77661	0.00109599	0.038544	-5.03933	7.64e-18	0.012011	-6.39751	1.7e-07	0.103702	-3.4802	7.31e-05	4.0963	2.55853	4.33e-13	6.86549	3.61457	6.02e-23	0.0104952	-6.8598	7.65e-26	0.00227883	-7.9688	1.28e-06	0.0425106	-4.59708	0.112389	0.319804	-1.77611	1	0.00504814	-6.79101	0.132313	0.0599184	-3.89533	1
ENSDARG00000071251	ppp1r18	0.0580767	-2.30329	0.000660661	0.0467224	-2.50181	0.199988	0.053794	-2.40188	0.000984437	0.0920965	-1.57088	0.296476	0.736007	1.99188	4.1e-11	0.875087	1.89325	4.73e-05	0.629992	1.3772	0.00213932	0.00657248	-5.37342	8.5e-16	0.0113629	-4.56366	3.42e-09	0.00246946	-6.69979	7.7e-26	0	-6.9608	2.13e-06	0.892722	1.80538	0.0253937	0.00984013	-4.23465	0.214897	1.00458	1.96592	0.0378591	0.329551	0.325168	1
ENSDARG00000022438	cox6a1	1.55054	-0.029956	1	1.00041	-0.678006	1	1.03882	-0.647124	0.65457	1.15121	-0.474648	1	2.05568	0.462572	0.282949	3.13144	1.07183	0.0726947	4.61476	1.78521	1.72e-05	1.86905	0.277439	0.632273	1.07834	-0.59246	0.490059	0.0469198	-5.29185	7.82e-26	0.0273459	-5.80085	1.19e-06	1.60381	0.0203501	1	0.516607	-1.62503	1	3.03898	0.965105	0.578777	2.11212	0.410953	1
ENSDARG00000037960	lrrc17	0.066843	-2.03162	0.00436917	0.0137419	-4.02608	0.0207691	0.0549895	-2.30251	0.00262081	0.0811326	-1.6842	0.279572	0.0104008	-4.79348	1.17e-17	0.00171586	-6.32303	1.49e-07	0.0570363	-2.23987	0.00425328	1.28574	3.37874	1.18e-27	1.01698	2.4255	1.03e-10	0.00123473	-7.37102	8.21e-26	0	-6.8941	5.39e-06	0.038646	-2.64384	0.381215	0.073801	-1.7459	1	0.00504814	-4.71578	0.23927	0.074898	-1.55531	1
ENSDARG00000117781	CABZ01073834.1	0.00547893	-5.98836	1.7e-12	0.00274837	-6.16976	0.000429722	0.0131497	-4.8493	3.68e-09	0.0175422	-4.33558	0.000616766	1.24564	2.49782	2.34e-17	0.993481	1.52686	0.00252812	1.12387	1.80442	1.8e-05	0.0106803	-5.22506	1.04e-15	0.0136355	-4.81311	7.53e-10	0.00493893	-6.34064	9.18e-26	0.00455766	-5.86482	9.33e-06	0.726544	0.967061	0.398259	0.0344405	-3.3078	0.455042	1.20146	1.71715	0.105579	0.0299592	-3.11367	1
ENSDARG00000024209	wasf2	0.402154	-0.153429	1	0.327057	-0.446559	1	0.376558	-0.253796	1	0.484603	0.135637	0.991609	0.705416	0.835229	0.019294	1.03295	1.33587	0.0088493	0.668881	0.651619	0.222684	0.525799	0.280527	0.560733	0.422701	-0.0750405	1	0.00864312	-5.82305	1e-25	0	-7.67135	1.88e-07	0.448293	0.0210581	1	0.0492007	-3.06863	0.469748	0.711787	0.700745	0.834244	0.734	0.738995	1
ENSDARG00000063612	antxr1c	0.188475	-0.683024	0.495032	0.0742061	-1.97575	0.441954	0.167359	-0.857068	0.451305	0.239012	-0.300603	1	0.219028	-0.487853	0.416952	0.166438	-0.844662	0.615316	0.299441	0.0333492	1	1.09514	2.54068	1.35e-15	0.635188	1.27573	0.00341188	0.00308683	-6.55188	1.05e-25	0.00227883	-6.07577	7.56e-06	0.0347814	-2.96459	0.240246	0.0393605	-2.76237	0.640378	0.0403851	-2.72476	0.71355	0.164776	-0.734937	1
ENSDARG00000069013	prdx4	1.00922	0.516854	0.4247	0.623881	-0.235641	1	0.946775	0.408861	0.614098	1.12928	0.661567	0.419406	0.516979	-0.577253	0.280033	0.567949	-0.382967	1	1.00332	0.498405	0.379768	1.48045	1.22512	0.000843381	1.29651	0.93082	0.0610595	0.018521	-5.49551	1.07e-25	0	-8.39242	2.37e-08	0.525585	-0.482996	1	0.127922	-2.49244	0.704483	0.29784	-1.29656	1	0.629143	-0.207045	1
ENSDARG00000075369	nck1b	0.725411	0.208903	0.794298	0.851996	0.439342	1	0.600102	-0.0907404	1	0.622748	-0.0308009	1	1.29704	1.33574	2.56e-05	1.14962	0.923293	0.115258	1.07721	0.841151	0.090269	0.405029	-0.717786	0.243779	0.244303	-1.4558	0.0366831	0.0148168	-5.60462	1.08e-25	0.00683649	-6.19009	1.24e-06	0.0927503	-2.75618	0.266068	0.0836411	-2.87694	0.544618	2.11012	1.79159	0.0689681	1.06355	0.745843	1
ENSDARG00000099137	BX663503.3	0.0591725	-1.92672	0.00679825	0.0274838	-2.87246	0.134442	0.0430352	-2.37361	0.00179717	0.0855182	-1.32932	0.45504	0.00856533	-4.78119	2.01e-17	0.00171586	-6.04757	3.27e-07	0.00388884	-5.47809	6.62e-09	1.01873	3.23942	8.52e-26	0.943124	2.68227	1.42e-13	0.000617366	-7.68105	1.22e-25	0	-6.61874	9.1e-06	0.0038646	-4.83261	0.0430148	0.00492007	-4.47793	0.213821	0	-5.44096	0.136545	0.0599184	-1.54307	1
ENSDARG00000100887	si:dkey-11f4.20	0.0997166	-1.53928	0.037257	0.0797029	-1.78266	0.609149	0.102806	-1.4856	0.0766176	0.122795	-1.18122	0.551892	0.0146834	-4.40701	2.23e-16	0.00171586	-6.41351	8.87e-08	0.00388884	-5.84432	9.98e-10	0.990802	2.44881	8.27e-14	1.54195	3.27449	3.58e-21	0.0018521	-7.04599	1.24e-25	0	-6.98454	3.8e-06	0.0541043	-2.28513	0.50858	0.0196803	-3.52043	0.420803	0.0100963	-4.22078	0.316553	0.0449388	-2.23188	1
ENSDARG00000056532	serinc2	0.796637	0.104012	0.967989	0.483714	-0.639512	1	0.736381	-0.0202648	1	0.815712	0.135247	0.988407	0.813095	0.148138	0.871223	1.36754	0.945983	0.100921	0.629992	-0.261061	1	1.49853	1.21134	0.000993457	1.2522	0.839346	0.106649	0.0191383	-5.47767	1.24e-25	0.00227883	-7.42028	9.19e-08	0.367137	-1.03232	1	0.0393605	-4.10888	0.194642	0.782461	0.0717155	1	1.07853	0.533913	1
ENSDARG00000101074	glud1b	0.272851	-0.383267	0.857829	0.23636	-0.568638	1	0.22713	-0.659555	0.650637	0.245591	-0.51912	1	0.645459	1.13179	0.000678791	1.02437	1.72584	0.000258328	0.690917	1.10078	0.0183693	0.295762	-0.26733	0.847421	0.177262	-1.03612	0.189573	0.00555629	-6.06383	1.24e-25	0.00227883	-6.32597	2.46e-06	0.239605	-0.538884	1	0.693729	1.02039	0.511133	0.312984	-0.146581	1	0.539266	0.648546	1
ENSDARG00000061140	colec12	0.0920461	-1.89966	0.00731728	0.00549675	-5.35441	0.00205097	0.0215176	-3.95274	6e-07	0.0328916	-3.27211	0.0103844	0.0134598	-4.76605	3.39e-18	0.00343171	-6.06426	1.28e-07	0.0362958	-3.21195	4.81e-05	1.41473	2.96576	4.98e-21	1.68626	3.07832	3.58e-18	0.00308683	-6.69647	1.34e-25	0	-7.2206	1.97e-06	0.0038646	-5.43469	0.0213075	0.0344405	-3.07745	0.568938	0.00504814	-5.04239	0.181907	0	-4.46945	1
ENSDARG00000005368	mcamb	0.724315	2.13499	2.33e-08	0.813519	2.08241	0.00150652	0.494905	1.38761	0.00249937	0.728001	1.93625	0.000694077	0.0244724	-3.31222	2.26e-11	0.00686343	-4.72241	9.88e-06	0.0311107	-2.81929	0.000348685	0.174992	-0.317986	0.783469	0.0954487	-1.22014	0.126626	0.000617366	-7.67976	1.41e-25	0	-6.61745	9.07e-06	0.0154584	-3.50745	0.162241	0.428046	1.03949	0.518535	0.0100963	-3.85341	0.398982	1.04857	2.3294	0.32294
ENSDARG00000052438	actr2a	0.325449	-0.770733	0.387404	0.30507	-0.827273	1	0.231912	-1.27344	0.121485	0.291639	-0.901026	0.70926	0.888347	0.915535	0.00864065	1.50309	1.64849	0.000548407	1.48813	1.69195	8.07e-05	0.446929	-0.292982	0.799761	0.173853	-1.70454	0.0118232	0.0117299	-5.68002	1.45e-25	0.00911532	-5.62094	5.35e-06	1.12846	1.1136	0.272464	0.127922	-2.04212	0.948317	1.45386	1.48499	0.201731	0.928735	0.800604	1
ENSDARG00000068628	rab8b	0.91279	0.017649	1	0.747558	-0.279729	1	0.609666	-0.605429	0.708736	0.874917	-0.0467558	1	2.21781	1.75099	5.4e-09	1.82396	1.10332	0.0635096	1.57239	0.887886	0.0939293	0.33684	-1.53459	0.00304977	0.243167	-1.98119	0.00268795	0.0240773	-5.43016	1.57e-25	0.0182306	-5.52396	4.18e-06	1.00479	0.15863	1	0.0492007	-4.09398	0.204665	2.25652	1.36012	0.271526	1.82751	1.01735	0.979039
ENSDARG00000059587	CU928117.1	0.664047	1.71535	1.68e-05	0.54143	1.22661	0.186353	0.570217	1.41411	0.00149884	1.24988	2.66719	9.96e-08	0.196391	-0.351955	0.646723	0.24022	-0.00780929	1	0.097221	-1.3699	0.0887892	0.0418996	-2.65674	1.34e-06	0.0318162	-2.99327	2.17e-05	0.0018521	-6.86113	1.85e-25	0	-6.79988	3.78e-06	0.146855	-0.7072	1	0.0147602	-3.658	0.340033	0.0555295	-2.03086	1	0.194735	-0.233952	1
ENSDARG00000030012	lrrfip1a	0.245456	-0.505267	0.714298	0.244605	-0.479503	1	0.14106	-1.33254	0.116355	0.175422	-0.973528	0.682404	0.607527	1.06296	0.00212547	0.701785	1.13802	0.0422357	0.766102	1.32215	0.00382475	0.0386133	-3.27078	7.37e-09	0.046588	-2.94666	2.48e-05	0.00432156	-6.34843	1.96e-25	0	-7.28832	1.12e-06	0.946826	1.5427	0.0811054	0.314884	-0.0995688	1	2.22623	2.86845	6.84e-05	3.07082	3.23503	0.0160537
ENSDARG00000098761	rgs2	0.00986208	-5.30065	3.58e-10	0.00549675	-5.63507	0.00250141	0.00358627	-6.48781	5.7e-11	0.067976	-2.54811	0.0738075	1.00949	1.84775	1.56e-08	1.6558	2.3703	6.55e-07	0.798509	1.14037	0.023502	0.00575092	-6.08529	1.39e-16	0.0306799	-3.75167	1.29e-06	0.00308683	-6.97736	1.96e-25	0.00227883	-6.50076	1.09e-05	0.0541043	-2.80383	0.389538	0.0196803	-4.03761	0.376409	3.62961	3.44521	2.73e-07	0.988653	1.33943	0.920705
ENSDARG00000062420	nfia	1.29303	1.74104	1.18e-05	1.39068	1.68376	0.0162966	1.37474	1.8291	8.64e-06	1.7915	2.14238	4.94e-05	0.0201897	-4.72203	8.37e-20	0	-8.17038	1.49e-10	0.0220368	-4.42722	2.92e-08	0.476505	0.0380017	0.990426	0.587464	0.370591	0.563713	0.00926049	-5.79941	2.02e-25	0	-7.74091	1.92e-07	0.019323	-4.36898	0.0429506	0.118082	-1.94975	1	0	-6.56312	0.0373341	0.299592	-0.59149	1
ENSDARG00000008186	syk	0.00438315	-5.5802	8.56e-11	0.00274837	-5.49886	0.00216462	0.00239085	-6.18144	1.57e-10	0.019735	-3.51058	0.00643417	0.593455	1.77387	2.23e-08	0.57996	1.4055	0.00805548	0.729806	1.86672	1.09e-05	0.0188959	-3.76815	4.67e-10	0.00795406	-4.84317	3.39e-09	0.00123473	-7.25666	2.04e-25	0.00227883	-5.77924	2.63e-05	1.61154	2.97641	8.61e-07	0.00984013	-4.05353	0.290702	0.615873	1.41269	0.2804	0.554245	1.24079	0.953507
ENSDARG00000014165	ssr3	1.26892	-0.525526	0.556986	0.89597	-1.01342	1	0.975465	-0.921197	0.352233	1.10735	-0.707618	0.882958	2.52494	0.62316	0.106676	1.97324	0.158973	1	3.13052	0.905721	0.0827649	3.54585	1.19853	0.00113305	3.24412	0.980855	0.0434443	0.0555629	-5.22066	2.19e-25	0.0227883	-6.21231	4.22e-07	1.16711	-0.620188	1	0.447726	-2.00169	0.959837	1.6154	-0.143206	1	1.15343	-0.629958	1
ENSDARG00000045075	tmem106a	0.262989	-0.391357	0.845464	0.20338	-0.741288	1	0.241475	-0.518562	0.820045	0.298217	-0.184292	1	0.682779	1.31294	4.52e-05	1.12903	1.95063	1.7e-05	0.558697	0.800072	0.115927	0.193067	-0.885795	0.12708	0.210214	-0.731728	0.438356	0.00555629	-6.01835	2.28e-25	0	-7.28099	6.31e-07	0.367137	0.128732	1	0.162362	-1.03984	1	0.509862	0.611015	0.920224	0.314572	-0.0618142	1
ENSDARG00000036616	gpr182	1.35439	2.63434	3.29e-13	0.453482	0.542061	0.913528	1.31497	2.51173	5.24e-11	1.67528	2.71245	5.62e-08	0.012848	-4.79684	1.09e-18	0.00171586	-6.61608	2.41e-08	0.00259256	-6.4625	4.08e-11	0.00492936	-5.9637	2.31e-17	0.00795406	-5.25139	1.45e-10	0.00370419	-6.44003	2.55e-25	0	-7.18704	1.62e-06	0.00772919	-4.81572	0.0352732	0.00492007	-5.04643	0.120469	0	-6.00925	0.0794155	0.0299592	-2.85005	1
ENSDARG00000113899	zgc:77650	1.17687	-0.213633	0.998696	1.55833	0.215814	1	1.08305	-0.340436	0.933239	1.15121	-0.237774	1	2.98257	1.51282	9.61e-07	2.18085	0.74631	0.316232	1.85757	0.505805	0.453999	0.787876	-0.851573	0.10804	0.648824	-1.12142	0.138324	0.0395114	-5.30765	2.63e-25	0.0296248	-5.46495	4.14e-06	1.33329	-0.0177204	1	0.290284	-2.22051	0.86273	6.72917	2.42923	0.0034224	1.19837	-0.174403	1
ENSDARG00000103542	vegfaa	0.0350652	-3.77687	7.16e-07	0.0137419	-4.83953	0.00762274	0.00478169	-6.371	5.81e-11	0.00219277	-6.76399	1.46e-05	0.0538392	-3.28208	7.85e-11	0.0102951	-5.32669	2.1e-06	0.0220368	-4.39259	5.33e-07	3.19094	5.08616	4.28e-64	0.743136	0.795271	0.142072	0.00432156	-6.76723	2.64e-25	0.00227883	-6.70609	6.87e-06	0	-6.92091	0.00831835	0.162362	-1.4687	1	0.0252407	-3.94213	0.478276	0.179755	-1.25115	1
ENSDARG00000076914	lacc1	0.0131494	-5.3832	5.32e-10	0.00824513	-5.68092	0.00346315	0.0155405	-5.13915	1.68e-08	0.0328916	-4.01615	0.0047902	2.42338	3.64115	6.54e-32	0.519905	-0.0643947	1	1.0461	1.05631	0.0462139	0.0328624	-4.18094	1.48e-10	0.0284073	-4.32265	1.58e-07	0.00432156	-7.02325	2.68e-25	0.00227883	-6.96182	7.99e-06	0.0154584	-4.85364	0.0792412	0.00984013	-5.23643	0.223861	2.40796	2.24334	0.0210715	0	-5.21091	1
ENSDARG00000075666	tsc22d3	0.764859	0.0794596	0.999569	0.689842	-0.0779597	1	0.821256	0.191159	0.923486	0.982363	0.456263	0.631365	0.78434	0.129426	0.902317	0.912836	0.34916	0.701305	0.685732	-0.0914148	1	1.37201	1.09385	0.004173	1.14652	0.734215	0.189047	0.018521	-5.48714	2.78e-25	0.00227883	-7.3839	1.26e-07	0.827024	0.190806	1	0.108241	-2.71617	0.622497	0.853135	0.235542	1	0.823878	0.184906	1
ENSDARG00000103979	calr3a	0.748422	0.483697	0.400118	0.469972	-0.240849	1	0.456652	-0.298772	1	0.613977	0.157318	0.96871	0.535945	-0.0558645	1	0.852781	0.669342	0.316134	1.06295	1.04969	0.0254954	1.00148	1.01664	0.00924517	0.669277	0.301305	0.659074	0.0129647	-5.58906	2.82e-25	0.00911532	-5.66786	4.64e-06	0.324626	-0.774808	1	0.127922	-2.08923	0.916788	0.454332	-0.282582	1	0.629143	0.197149	1
ENSDARG00000097082	im:7152348	1.33686	1.48679	0.00169874	3.91918	3.18366	6.6e-08	1.38191	1.52582	0.00213264	1.08104	1.03393	0.190327	0.208015	-1.5626	0.00145347	0.0205903	-4.71156	2.08e-05	0.0790731	-2.87728	0.00064399	0.470754	-0.256203	0.918883	0.396567	-0.511615	0.784955	0.00493893	-6.87657	2.87e-25	0.00455766	-6.40007	1.58e-05	0.0347814	-3.87587	0.182153	0.0885612	-2.59293	0.934993	0.0706739	-2.89735	0.861991	1.22833	1.16133	0.966592
ENSDARG00000015278	plxnc1	0.00986208	-4.62462	3e-09	0.00274837	-5.54601	0.00155681	0.0143451	-4.10754	2.81e-07	0.0241205	-3.29373	0.00907004	0.620375	1.80147	8.72e-09	1.07756	2.44255	2.18e-08	0.679251	1.67517	0.000108083	0.00985873	-4.70643	2.43e-13	0.0181807	-3.79792	3.41e-07	0.0018521	-6.88824	2.92e-25	0.00227883	-5.8264	1.85e-05	0.332355	0.450342	0.837949	0.0295204	-2.87607	0.618074	1.29232	2.50709	0.0017327	0.0299592	-2.48972	1
ENSDARG00000026801	stau2	0.895258	0.276674	0.69259	0.579907	-0.385435	1	0.790175	0.0766793	1	0.997712	0.428025	0.663488	0.286327	-1.54939	0.00031474	0.257379	-1.59626	0.112123	0.413513	-0.912585	0.313733	1.59547	1.31386	0.000305763	1.70785	1.36038	0.00174138	0.0191383	-5.49025	3.16e-25	0.00683649	-6.43245	7.32e-07	0.224147	-1.75418	0.690832	5.76632	3.13612	7.44e-07	0.146396	-2.34299	0.851175	0.599184	-0.316927	1
ENSDARG00000005840	got2b	0.31997	-0.0829932	1	0.302321	-0.157243	1	0.219958	-0.656836	0.656111	0.245591	-0.468917	1	0.417254	0.369431	0.389964	0.559369	0.785786	0.216367	0.865915	1.54959	0.000295201	0.286725	-0.262913	0.85541	0.181807	-0.947268	0.252899	0.00555629	-6.01507	3.33e-25	0	-7.27773	6.94e-07	0.471481	0.501029	0.791062	1.99755	2.70766	6.05e-05	0.45938	0.461312	1	0.254653	-0.349679	1
ENSDARG00000044573	cdc42	2.51264	1.13086	0.0130201	2.50102	1.03158	0.427677	2.35618	1.00764	0.0531559	2.46249	1.0216	0.195364	0.887124	-0.590956	0.216674	1.19252	-0.0916175	1	1.06425	-0.268798	1	1.62176	0.411328	0.414066	1.13402	-0.172814	1	0.0395114	-5.2166	3.41e-25	0.0205095	-5.8601	1.15e-06	0.970014	-0.392588	1	1.07749	-0.237376	1	1.44377	0.191241	1	2.30686	0.861178	0.998676
ENSDARG00000021113	ptmaa	2.64304	-0.515283	0.57089	2.16847	-0.784844	1	2.49724	-0.598623	0.608084	2.70808	-0.460154	0.949678	4.70359	0.431733	0.328868	4.26734	0.227042	0.986155	6.39325	0.884472	0.0920089	5.67945	0.734256	0.0827037	5.84055	0.746946	0.169504	0.124708	-5.11091	3.44e-25	0.0706437	-5.71974	1.17e-06	7.99971	1.16067	0.330766	1.17098	-1.67089	1	5.16929	0.497305	1	16.9719	2.22069	0.472933
ENSDARG00000031100	ivns1abpa	0.336406	-0.0304418	1	0.30507	-0.168572	1	0.289292	-0.263837	1	0.306988	-0.162574	1	0.802082	1.63355	1.34e-07	0.591971	0.849362	0.169826	0.558697	0.776576	0.133038	0.197175	-0.875508	0.136247	0.142037	-1.34061	0.0657972	0.00555629	-6.03905	3.46e-25	0	-7.30165	7.09e-07	0.216417	-0.660579	1	0.162362	-1.06068	1	1.12069	1.76918	0.0810324	0.224694	-0.544447	1
ENSDARG00000015805	cgnl1	0.71774	1.92887	5.49e-07	0.324308	0.493929	0.970429	0.607275	1.58628	0.000228847	1.0306	2.37626	4.41e-06	0.0220251	-3.60004	3.86e-13	0.0205903	-3.47438	0.000308182	0.0181479	-3.69856	4.12e-06	0.277687	0.280069	0.577089	0.293164	0.35738	0.596477	0.0018521	-6.81362	3.67e-25	0	-6.75243	4.38e-06	0.0038646	-4.96635	0.0302785	0.0885612	-1.3537	1	0.00504814	-4.57405	0.217208	0.284612	0.331881	1
ENSDARG00000044532	nr4a2b	0.0208199	-4.06522	5.47e-07	0.0329805	-3.28459	0.12826	0.0215176	-4.00275	3.92e-06	0.0219277	-3.8647	0.00741573	1.25421	2.91829	2.32e-20	0.351751	0.0734763	1	0.613141	0.965864	0.0756888	0.0287546	-3.6726	1.02e-08	0.284073	-0.259636	1	0.00123473	-7.74752	3.75e-25	0	-7.27035	9.76e-06	1.27918	2.03303	0.0156687	0	-6.13018	0.128466	0.45938	0.468885	1	0.209714	-0.606538	1
ENSDARG00000034240	capza1a	0.724315	-0.366211	0.877924	0.560669	-0.72465	1	0.671828	-0.478985	0.866264	0.767471	-0.264396	1	1.57602	0.990348	0.00335145	2.4674	1.5809	0.0016249	1.70979	1.00357	0.0467624	0.799378	-0.219642	0.837849	0.630643	-0.57781	0.609231	0.0265467	-5.31265	3.75e-25	0.0205095	-5.39234	5.12e-06	1.39512	0.625228	0.667356	0.329644	-1.47785	1	1.4791	0.706734	0.819515	2.23196	1.28701	0.906494
ENSDARG00000003526	psma5	0.572001	0.330877	0.611185	0.379276	-0.298236	1	0.398076	-0.240744	1	0.412242	-0.177854	1	0.505355	0.143022	0.823118	0.763556	0.770876	0.223691	1.28072	1.67736	9.39e-05	0.576735	0.356741	0.437134	0.339752	-0.48608	0.72647	0.0104952	-5.6271	3.83e-25	0	-7.73913	1.49e-07	0.498533	0.107544	1	0.506767	0.132395	1	0.65121	0.499847	1	0.584204	0.345584	1
ENSDARG00000100742	reep5	1.12866	0.125587	1	0.992163	-0.0741238	1	0.870268	-0.281123	1	0.885881	-0.244567	1	1.03335	-0.015381	1	1.2766	0.310747	0.745737	1.61128	0.691382	0.23058	1.94299	1.07194	0.00468524	1.39991	0.470816	0.490871	0.0314857	-5.25875	3.83e-25	0.0182306	-5.73202	1.86e-06	1.24826	0.265782	0.977278	0.418206	-1.32526	1	2.53921	1.32031	0.292663	1.79755	0.783008	1
ENSDARG00000103276	fcer1g	0.00438315	-5.8925	8.7e-12	0	-6.81128	0.000283502	0.00119542	-7.07895	4.28e-12	0.0131566	-4.33942	0.000799084	0.988684	2.5508	7.52e-18	0.952301	1.8822	7.75e-05	0.613141	1.17447	0.0137153	0.0197175	-4.02323	2.93e-11	0.0147718	-4.34565	1.77e-08	0.00308683	-6.56733	3.97e-25	0	-7.09167	2.4e-06	1.1903	2.11615	0.00460327	0.0344405	-2.94824	0.602242	0.418995	0.517566	0.99843	0.0898776	-1.53036	1
ENSDARG00000059789	parp8	0.0120537	-4.31021	1.4e-08	0.00824513	-4.49481	0.00754728	0.0119542	-4.29945	1.12e-07	0.0153494	-3.83077	0.00249079	0.576936	1.71258	5.48e-08	1.31606	2.90876	1.81e-12	0.333144	0.529905	0.370197	0.104338	-1.28816	0.0210326	0.0568147	-2.14268	0.00221409	0.0018521	-6.83815	4.06e-25	0	-6.77693	4.66e-06	0.459887	0.985979	0.39605	0	-5.63676	0.0724574	0.918761	2.02588	0.0317813	0.209714	-0.11076	1
ENSDARG00000059836	ddit3	1.2481	0.0769258	1	2.17122	0.910663	0.448718	1.16912	-0.0263048	1	1.3968	0.243392	0.860162	1.58826	0.510627	0.222742	1.9149	0.739736	0.323072	1.12776	-0.0820497	1	1.80004	0.69947	0.10755	1.09084	-0.135	1	0.0351898	-5.29047	4.4e-25	0.0159518	-6.09132	9.11e-07	2.13326	0.87012	0.45607	0.344405	-1.79405	1	1.7719	0.586473	0.923718	1.45302	0.285054	1
ENSDARG00000077664	zgc:110239	0.362705	-0.8978	0.276001	0.255599	-1.3655	0.829882	0.406444	-0.720316	0.580003	0.438555	-0.584059	1	0.92995	0.638051	0.100221	2.78484	2.41003	2.36e-08	0.867211	0.456143	0.436344	0.814988	0.37674	0.473083	0.90449	0.530738	0.341399	0.0166689	-5.47024	4.42e-25	0.00455766	-6.635	5.13e-07	0.177771	-1.8705	0.625579	0.0492007	-3.61866	0.303798	0.605776	-0.0979894	1	0.194735	-1.65911	1
ENSDARG00000011125	snrpb	0.862384	0.625636	0.237781	0.700836	0.271261	1	0.567826	-0.0468332	1	0.532844	-0.139234	1	0.565312	-0.0592933	1	0.672616	0.213929	0.879164	1.84072	1.92212	2.66e-06	0.64246	0.153094	0.780812	0.345433	-0.811738	0.354538	0.0148168	-5.48401	4.48e-25	0	-8.07058	6.35e-08	0.792242	0.450603	0.821709	0.492007	-0.24841	1	0.742076	0.351767	1	0.823878	0.500964	1
ENSDARG00000018529	lipf	0.16656	-1.93451	0.00467436	0.0742061	-3.0088	0.0889983	0.162578	-1.96077	0.00840965	0.179807	-1.7666	0.224046	1.2591	1.40253	1.55e-05	3.59815	3.09201	3.71e-14	0.965729	0.762008	0.146659	0.303977	-1.06613	0.0621719	0.393158	-0.649254	0.55401	0.0123473	-5.7688	4.78e-25	0	-8.10279	1.32e-07	0.0154584	-4.99445	0.0251808	0.108241	-2.43397	0.807528	0.898568	0.600488	0.919248	0.209714	-1.4415	1
ENSDARG00000094854	ms4a17a.9	0.0449272	-2.99524	1.28e-05	0.0192386	-3.99653	0.0143553	0.0502078	-2.824	0.000117539	0.0657832	-2.37117	0.0662104	0.77088	1.57825	6.86e-07	1.07756	1.86994	6.69e-05	0.816657	1.4437	0.00116587	0.256327	-0.443035	0.58016	0.430655	0.386351	0.545533	0.00493893	-6.16953	4.83e-25	0	-7.27977	1.05e-06	0.019323	-3.90728	0.0899319	0.0295204	-3.32979	0.433921	0.918761	1.49	0.212666	0.0449388	-2.52739	1
ENSDARG00000099572	hmgn2	5.36826	0.289766	0.788383	1.82767	-1.32358	0.992265	4.25092	-0.0810884	1	4.89646	0.134158	1	2.89875	-0.717754	0.160009	2.91867	-0.646968	0.713754	24.7188	3.11068	1.57e-16	3.16301	-0.555539	0.401888	1.82375	-1.37173	0.0542904	0.0932222	-5.81439	4.98e-25	0.0227883	-7.54429	1.94e-07	12.0305	1.48551	0.180337	1.25954	-1.85031	1	2.832	-0.674388	1	4.4789	-0.0147937	1
ENSDARG00000054609	slco2b1	0.0591725	-1.94317	0.00792443	0.0357289	-2.53873	0.253798	0.0669437	-1.75345	0.0327159	0.0657832	-1.71921	0.278899	0.0318141	-2.95169	2.01e-09	0.0394647	-2.46454	0.014553	0.0479624	-2.22434	0.00541085	0.525799	1.58309	1.26e-05	1.51468	3.96504	3.48e-32	0.000617366	-7.69711	5.28e-25	0.00227883	-5.63415	5.21e-05	0.00772919	-4.26307	0.0898192	0.0246003	-2.90646	0.671668	0.0252407	-2.86885	0.744548	0.104857	-0.879158	1
ENSDARG00000075697	si:ch73-380l3.2	0.0175326	-3.86635	1.98e-07	0	-6.55771	0.000507663	0.0107588	-4.49891	6.03e-08	0.0285061	-3.08141	0.0167755	0.186602	-0.479231	0.449538	0.252231	0.0257928	1	0.115369	-1.15731	0.185681	1.26192	3.4486	7.65e-30	0.534058	1.26151	0.00485803	0.0018521	-6.89938	5.3e-25	0	-6.83809	5e-06	0.0115938	-4.05094	0.0922235	0.00492007	-4.69736	0.181399	0.0151444	-3.65864	0.443173	0.0898776	-1.27625	1
ENSDARG00000044074	loxl2b	0.0284905	-3.45628	9.89e-07	0.0109935	-4.49446	0.00665757	0.0131497	-4.49631	2.71e-08	0.00657832	-5.15513	0.000113519	0.278373	-0.116489	1	0.128689	-1.24503	0.300143	0.12185	-1.34588	0.0958146	1.23481	2.81885	1.72e-19	0.961305	2.01703	1.48e-07	0.00370419	-6.35145	5.76e-25	0	-7.09863	1.8e-06	0.289845	-0.0300764	1	0.0246003	-3.37118	0.427551	0.0504814	-2.45677	0.837572	0.0449388	-2.34608	1
ENSDARG00000044562	cycsb	0.899641	-0.719664	0.451649	1.20929	-0.25143	1	0.382535	-1.98965	0.00616108	0.359615	-2.03523	0.125529	2.49618	1.01689	0.00310719	2.20316	0.668152	0.414235	3.23422	1.32815	0.00471994	0.750085	-1.01918	0.0514116	0.248848	-2.62431	9.09e-05	0.0401288	-5.37185	5.98e-25	0.0227883	-5.89918	2.06e-06	1.61927	0.181193	1	15.0554	3.69103	1.36e-10	2.82191	1.00251	0.55953	1.34816	-0.0919071	1
ENSDARG00000078322	col12a1a	0.0953334	-2.98164	0.000218047	0.0247354	-4.72958	0.0226578	0.0119542	-5.86	3.01e-09	0.0789399	-3.17501	0.0412725	0.00978895	-6.32145	2.85e-21	0.00343171	-7.17777	9.91e-08	0.112776	-2.71831	0.00242427	4.79709	4.88362	1.99e-51	1.40332	1.13632	0.0432164	0.00493893	-7.22512	6.14e-25	0.00455766	-6.7483	2.17e-05	0	-7.54817	0.0126368	0.00492007	-6.19329	0.183856	0.0100963	-5.57052	0.319519	0.0299592	-3.99715	1
ENSDARG00000016200	trib3	0.781296	0.952579	0.0440799	0.750306	0.819643	0.57213	1.11294	1.558	0.000406352	1.19068	1.56462	0.00907004	0.365862	-0.297049	0.732147	0.398079	-0.137785	1	0.256663	-0.808453	0.413183	0.357379	-0.321657	0.758905	0.335207	-0.409295	0.835042	0.00864312	-5.79945	6.28e-25	0.00227883	-6.6475	1.32e-06	0.158448	-1.45699	0.855283	0.132842	-1.69173	1	0.575488	0.411977	1	2.17204	2.33977	0.279118
ENSDARG00000009830	hdlbpa	1.20208	0.0454718	1	0.736565	-0.68266	1	0.981442	-0.270758	1	1.45381	0.331228	0.756696	1.08719	-0.121697	0.98616	1.52711	0.412583	0.612843	1.33517	0.209289	0.904597	2.56984	1.38592	8.97e-05	2.07374	0.934401	0.058845	0.0370419	-5.19167	7.15e-25	0.0227883	-5.60595	2.48e-06	0.309168	-1.93174	0.58424	1.6187	0.479386	1	0.782461	-0.584922	1	0.898776	-0.377557	1
ENSDARG00000014348	stk17b	0.197242	-0.38542	0.874077	0.151161	-0.744238	1	0.143451	-0.864203	0.449151	0.122795	-1.05643	0.617453	0.535945	1.41582	8.82e-06	0.45985	0.933776	0.126818	0.447217	0.91261	0.0714575	0.0755836	-1.8587	0.000593672	0.0499969	-2.41363	0.000541652	0.00246946	-6.60113	7.23e-25	0.00227883	-5.86174	1.56e-05	0.52945	1.10843	0.297566	0.0246003	-3.13442	0.509783	2.22118	3.36252	1.48e-07	0.329551	0.424483	1
ENSDARG00000056160	hspd1	0.414207	-0.0680627	1	0.283083	-0.621365	1	0.158991	-1.51401	0.0535915	0.133759	-1.71954	0.231667	0.761703	1.03384	0.00263342	0.346603	-0.333633	1	1.34684	1.90228	5.85e-06	0.333554	-0.417455	0.613493	0.177262	-1.35756	0.0622743	0.00864312	-5.78702	7.52e-25	0	-7.63543	3.19e-07	1.58448	1.97017	0.00957379	0.649449	0.602765	0.912315	1.18126	1.49553	0.203183	0.119837	-1.71179	1
ENSDARG00000070669	cxcr3.3	0.0120537	-5.13825	2.25e-10	0.00274837	-6.32148	0.000566688	0.0251039	-4.12363	3.16e-07	0.0504338	-3.06759	0.0196939	1.85378	3.55466	7.94e-34	0.545643	0.393499	0.665257	0.591104	0.5297	0.37625	0.0394349	-3.55835	1.96e-09	0.0681776	-2.71912	0.000161909	0.00555629	-6.34028	7.52e-25	0.00227883	-6.60186	4.74e-06	0.115938	-1.85268	0.726989	0.00492007	-5.46169	0.112985	2.05964	2.39131	0.00524132	0.0149796	-3.8507	1
ENSDARG00000042620	gstr	2.82384	1.18933	0.00789927	2.57248	0.946219	0.536275	3.18819	1.38677	0.0019357	3.63562	1.51184	0.0167755	0.668096	-1.17354	0.00448325	0.526768	-1.43478	0.163704	0.73888	-0.948798	0.271326	1.76143	0.41002	0.417073	1.60786	0.246526	0.827309	0.0450677	-5.14941	8.7e-25	0.0182306	-6.13253	5.99e-07	0.548773	-1.34357	0.900391	2.92252	1.11457	0.404719	0.307936	-2.16513	0.910844	1.84249	0.414502	1
ENSDARG00000111188	cdaa	0.00219157	-6.57344	4.34e-11	0	-6.75436	0.00150354	0	-8.02249	2.98e-11	0.00219277	-6.09216	0.000156205	0.661366	1.61586	4.18e-06	0.425533	0.621051	0.433032	0.753139	1.60148	0.000840269	0.0041078	-6.03399	9.08e-15	0.0136355	-4.39589	2.54e-07	0.000617366	-8.09722	8.95e-25	0.00227883	-6.03426	6.64e-05	0.00772919	-4.66333	0.101179	0.00492007	-4.89409	0.281127	5.2753	4.79616	1.33e-17	0.0149796	-3.28311	1
ENSDARG00000091481	foxc1a	0.916078	2.29655	4.76e-10	0.593649	1.32224	0.129921	0.996983	2.42835	1.77e-10	1.31347	2.70239	6.41e-08	0.015907	-4.15326	1.26e-15	0	-7.27364	1.44e-08	0.0207405	-3.60914	6.4e-06	0.0303977	-3.1623	2.58e-08	0.0340888	-2.94072	3.12e-05	0.00246946	-6.58299	9.02e-25	0	-6.84417	3.68e-06	0.0038646	-5.05814	0.0287305	0.00984013	-4.11794	0.241557	0	-5.66639	0.0999077	0.164776	-0.501969	1
ENSDARG00000034427	jpt2	0.399962	-0.578861	0.594842	0.327057	-0.843598	1	0.300051	-1.00896	0.284041	0.302603	-0.965213	0.655217	0.956258	0.90295	0.0093743	1.23542	1.18719	0.0249758	1.44665	1.49794	0.000725774	0.626851	0.125251	0.835426	0.471562	-0.324187	0.940569	0.0154341	-5.41601	9.02e-25	0.0182306	-4.88762	2.46e-05	0.904315	0.659295	0.642309	0.295204	-0.974204	1	1.07525	0.911364	0.641797	1.13845	0.976679	0.985909
ENSDARG00000089877	C7H4orf48	0.180805	-0.869347	0.310498	0.115432	-1.46815	0.776708	0.1829	-0.846182	0.456286	0.166651	-0.950906	0.687746	0.0312023	-3.5488	2.12e-13	0.0566233	-2.52075	0.00669959	0.0570363	-2.54336	0.000661433	1.39665	2.98397	1.19e-22	1.11243	2.17873	9.71e-09	0.00493893	-6.08268	9.09e-25	0	-7.19312	1.14e-06	0.0347814	-3.0818	0.210913	0.0688809	-2.13998	0.922924	0.0403851	-2.84194	0.659318	0.674082	1.10124	0.976899
ENSDARG00000045399	cct5	1.70943	0.481048	0.466679	1.67376	0.417398	1	1.49069	0.256875	0.919298	1.32224	0.0641707	1	1.51668	0.313528	0.529585	1.39499	0.147284	0.961286	2.27238	0.936631	0.0686339	1.42212	0.190317	0.78964	1.21924	-0.0602085	1	0.0419809	-5.13066	9.67e-25	0.0113941	-6.59816	1.88e-07	1.66951	0.407957	0.852581	2.06151	0.717201	0.784021	1.73656	0.462599	1	1.3182	0.0528587	1
ENSDARG00000051748	ccnd2a	0.349556	0.275213	0.714298	0.225367	-0.385601	1	0.28212	-0.0638672	1	0.410049	0.507154	0.598316	0.120526	-1.43358	0.00178123	0.259094	-0.18894	1	0.180183	-0.745309	0.50523	0.612884	1.27892	0.000623375	0.45679	0.709232	0.191196	0.00308683	-6.55564	9.73e-25	0	-7.07999	3.02e-06	0.718815	1.34234	0.171715	0.216483	-0.427189	1	0.252407	-0.206144	1	4.97323	4.21526	2.18e-05
ENSDARG00000016607	echdc2	0.00986208	-5.26656	4.63e-11	0.00549675	-5.60103	0.00108977	0.0107588	-5.12968	1.16e-09	0.0131566	-4.71549	0.000274832	1.10309	2.12891	2.44e-12	1.14962	1.75635	0.000286806	1.46739	2.29411	1.54e-08	0.0435427	-3.27971	7.39e-09	0.057951	-2.81565	5.58e-05	0.00617366	-6.06703	1e-24	0	-7.4671	8.18e-07	0.0425106	-3.0927	0.22441	0.0246003	-3.74017	0.340634	1.31252	1.83496	0.0715769	0.0299592	-3.13026	1
ENSDARG00000079900	shroom4	1.17468	2.28396	1.44e-09	2.06953	2.99242	5.54e-08	0.80691	1.52438	0.000522352	1.11612	1.96147	0.00046845	0.0067299	-5.69994	7.3e-22	0	-7.64069	3.85e-09	0.0259256	-3.6716	4.32e-06	0.148702	-1.21041	0.0322826	0.109084	-1.63701	0.0235168	0.00432156	-6.27117	1.01e-24	0.00227883	-6.21079	7.16e-06	0.0154584	-4.10209	0.0811425	0.00984013	-4.48523	0.199946	0.0100963	-4.44761	0.255164	0.539266	0.764888	1
ENSDARG00000001452	adam8a	0.0876629	-2.5239	0.0010542	0.0632126	-2.89061	0.22021	0.0442306	-3.49165	3.46e-05	0.0416627	-3.4931	0.0157043	0.763538	0.865678	0.0334826	1.23542	1.52902	0.0059404	0.924248	1.08073	0.0409487	0.329446	-0.576102	0.490603	0.177262	-1.48916	0.0783969	0.00370419	-7.01654	1.02e-24	0	-7.76269	3.57e-06	0.127532	-1.88007	0.81296	0.00492007	-5.62222	0.183856	7.49143	4.46688	3.08e-14	0.254653	-0.83663	1
ENSDARG00000062326	hmgn7	1.3785	0.38126	0.614665	0.857493	-0.351165	1	1.27073	0.247724	0.936502	1.30251	0.274653	0.824537	0.99052	-0.156195	0.916345	1.24743	0.212097	0.877685	1.90553	0.899774	0.0847395	1.58808	0.63854	0.148346	1.63058	0.653818	0.26134	0.0351898	-5.15952	1.13e-24	0.00911532	-6.63938	2.04e-07	0.997066	-0.126322	1	1.46618	0.440776	1	1.10554	0.0254644	1	1.37812	0.340251	1
ENSDARG00000045132	vdac1	0.51502	0.387293	0.533204	0.357289	-0.178877	1	0.528377	0.425039	0.60082	0.478025	0.255539	0.855498	0.0599573	-2.95295	7.69e-11	0.0411806	-3.31516	0.000284455	0.163331	-1.3667	0.0773541	1.14197	1.89295	1.21e-08	1.1147	1.7155	2.02e-05	0.00864312	-5.68904	1.15e-24	0.00227883	-6.53742	1.4e-06	0.220282	-0.874704	1	1.07749	1.46054	0.185103	0.0504814	-2.89712	0.610637	0.674082	0.752403	1
ENSDARG00000070479	tspan13b	0.825127	2.11536	1.98e-08	0.720074	1.65544	0.0240548	1.02687	2.52883	2.1e-11	1.40995	2.86969	7.27e-09	0.00978895	-4.80103	2.87e-18	0.00171586	-6.24802	9.82e-08	0.0064814	-5.09263	1.06e-08	0.00246468	-6.40406	1.1e-17	0.00795406	-4.88257	1.37e-09	0.00246946	-6.55789	1.19e-24	0.00227883	-5.81855	1.68e-05	0.00772919	-4.44754	0.0539372	0.00492007	-4.67838	0.162083	0	-5.64133	0.104216	0.149796	-0.602895	1
ENSDARG00000033738	zgc:153867	6.44103	0.898378	0.0724631	5.26589	0.522605	1	4.46251	0.289281	0.875603	4.83287	0.397569	0.816144	2.67911	-0.544322	0.269944	3.82636	0.0439352	1	4.76772	0.392065	0.611877	6.34409	0.913187	0.021055	3.94976	0.0962071	1	0.135203	-5.00895	1.2e-24	0.113941	-5.06124	7.62e-06	3.87233	0.0578386	1	1.09225	-1.78617	1	3.95269	0.0864054	1	19.2038	2.38945	0.344168
ENSDARG00000090228	gsta.1	0.187379	-1.10618	0.151967	0.107187	-1.85399	0.512655	0.185291	-1.11612	0.222691	0.199542	-0.971731	0.673775	0.397064	0.048698	1	0.729239	0.995573	0.0873595	0.706473	0.9706	0.047201	0.581665	0.69119	0.097403	1.18856	1.92748	1.04e-06	0.00740839	-5.82854	1.47e-24	0.00227883	-6.46996	2.28e-06	0.100479	-1.92062	0.627921	0.501847	0.393308	1	0.277647	-0.465369	1	0.104857	-1.71666	1
ENSDARG00000008388	mmp14b	0.0690346	-2.63168	0.000105236	0.0357289	-3.43665	0.0405273	0.0681391	-2.63891	0.000305862	0.114024	-1.84086	0.193624	0.651577	0.872658	0.0166995	1.29032	1.88281	6.03e-05	0.320181	-0.348509	0.979323	0.88975	1.39689	0.000148984	0.813586	1.15922	0.00989821	0.00740839	-5.88725	1.52e-24	0.00227883	-6.52851	2.41e-06	0.0038646	-5.74303	0.0114834	0.0246003	-3.802	0.310431	0.499765	0.3272	1	0.494327	0.321143	1
ENSDARG00000077308	gpr84	0.00109579	-6.55468	4.74e-11	0	-6.15041	0.00203251	0	-7.41854	1.06e-10	0.00438555	-4.90226	0.000764102	0.556747	2.2213	2.84e-12	0.447839	1.3791	0.0133908	0.52629	1.71129	0.000159929	0.00328624	-5.69255	4.02e-14	0.00681776	-4.68642	4.15e-08	0	-8.49375	1.55e-24	0	-6.43079	3.01e-05	0	-5.64531	0.0311147	0.00492007	-4.28989	0.310258	1.86781	3.58375	3.52e-08	0	-3.67964	1
ENSDARG00000010641	slc20a1b	0.477763	-0.413775	0.81499	0.728319	0.234959	1	0.361018	-0.836701	0.450898	0.322338	-0.976166	0.65952	1.37963	1.5142	1.11e-06	1.01064	0.75128	0.238235	1.07202	0.867585	0.0793224	0.518405	-0.296397	0.797097	0.292028	-1.15872	0.123433	0.0166689	-5.41029	1.63e-24	0.00683649	-6.16002	1.57e-06	0.989337	0.688323	0.621367	0.319804	-0.961635	1	2.07983	1.80145	0.0682305	0.524286	-0.23182	1
ENSDARG00000100990	nme3	0.372567	0.0472881	1	0.280334	-0.37129	1	0.284511	-0.370723	1	0.302603	-0.262947	1	0.0697463	-2.56637	1.2e-08	0.0789294	-2.23484	0.017101	0.172405	-1.12117	0.184207	1.24549	2.34176	2.78e-13	1.17834	2.03692	1.4e-07	0.00679102	-5.85141	1.74e-24	0.00227883	-6.37724	2.88e-06	0.24347	-0.567899	1	0.0295204	-3.4278	0.383594	0.0201925	-3.87638	0.334246	0.479347	0.430193	1
ENSDARG00000045929	oaz2a	1.06949	2.19467	7.59e-09	1.06912	1.93714	0.00391658	0.878636	1.77459	2.1e-05	1.19945	2.17295	5.57e-05	0.0568983	-2.61873	1.38e-08	0.0223061	-3.75369	0.000110744	0.0453698	-2.81295	0.000244925	0.12652	-1.37684	0.0126609	0.176126	-0.847852	0.353212	0.00432156	-6.19724	2.01e-24	0.00683649	-5.13609	4.84e-05	0.150719	-1.01235	1	0.0344405	-2.99411	0.572005	0.0706739	-2.04644	1	0.509306	0.7584	1
ENSDARG00000009505	prelid3b	1.37192	-0.366856	0.768966	2.40208	0.48812	0.946617	1.36995	-0.366541	0.895181	1.14682	-0.61897	0.967038	3.6525	1.40579	6.3e-06	2.28381	0.423286	0.715238	2.6146	0.65104	0.273042	1.07542	-0.759792	0.158369	0.849948	-1.09449	0.147954	0.0605018	-5.06256	2.06e-24	0.0341824	-5.63559	1.95e-06	3.26945	0.943957	0.391415	2.92252	0.76826	0.732619	5.84574	1.81503	0.0967169	3.34045	0.939608	0.985909
ENSDARG00000056186	eif5a2	1.0651	0.242226	0.836795	0.89597	-0.0306428	1	0.812888	-0.18396	1	0.927543	0.0210982	1	1.04314	0.227392	0.702273	1.29376	0.53522	0.457966	1.87572	1.16128	0.0152867	1.44677	0.776092	0.0629321	0.85222	-0.111027	1	0.0296336	-5.15525	2.17e-24	0.0250671	-5.12765	9.67e-06	1.27532	0.492624	0.783692	0.437886	-1.06874	1	0.898568	-0.0255297	1	1.15343	0.333966	1
ENSDARG00000068367	nfkbie	0.113962	-2.99086	7.33e-06	0.0906964	-3.22435	0.0515474	0.0980247	-3.19682	8.73e-06	0.111831	-2.94669	0.0145044	2.75131	2.48951	7.05e-18	2.00241	1.36775	0.0125668	1.75646	1.18718	0.0150826	0.21607	-2.09612	6.15e-05	0.1409	-2.67877	6.58e-05	0.0234599	-5.36893	2.19e-24	0.0113941	-6.01183	2.1e-06	1.74293	1.08386	0.297108	0.0344405	-4.45629	0.169156	3.05917	1.92854	0.042426	0.38947	-1.0873	1
ENSDARG00000102744	mgst3a	0.328736	0.0497815	1	0.294076	-0.112943	1	0.317983	-0.00234384	1	0.370579	0.231276	0.888959	0.127868	-1.46602	0.000872287	0.142416	-1.19606	0.320367	0.211294	-0.626688	0.612562	0.756657	1.5333	1.58e-05	0.644279	1.15608	0.00943174	0.00555629	-5.93242	2.23e-24	0	-7.19529	1.08e-06	0.162313	-0.965245	1	2.26815	3.0114	2.43e-06	0.111059	-1.48439	1	0.194735	-0.631139	1
ENSDARG00000056453	afap1l1b	0.742943	1.68536	3.64e-05	1.14332	2.22482	0.000429722	0.366995	0.457123	0.576228	0.447326	0.743037	0.373947	0.254513	-0.133967	1	0.108099	-1.3821	0.235479	0.321477	0.244085	0.760213	0.0328624	-3.19344	2.95e-08	0.0284073	-3.33892	4.7e-06	0.00308683	-6.46003	2.38e-24	0	-6.98454	3.51e-06	0.0463752	-2.49259	0.421417	0.00492007	-4.84386	0.159394	1.69617	2.76883	0.000233946	1.91739	2.84344	0.0908475
ENSDARG00000056615	cybb	0	-8.74143	3.18e-16	0.00274837	-6.3361	0.000260845	0.00119542	-7.60423	9.8e-14	0.0263133	-3.97038	0.00131196	1.40655	2.51618	7.52e-18	1.24228	1.71086	0.000397655	1.19517	1.70587	0.000107084	0.0139665	-5.028	2.01e-15	0.0102266	-5.35936	2.73e-11	0.00864312	-5.76834	2.44e-24	0.00227883	-6.61648	1.82e-06	0.258928	-0.72204	1	0.0196803	-4.15341	0.22506	1.97382	2.30794	0.00596448	0.0149796	-3.86532	1
ENSDARG00000074319	sall1a	1.35878	2.43839	2.53e-11	0.860241	1.38753	0.0936295	1.28747	2.27687	4.97e-09	1.6687	2.53774	5.14e-07	0.0146834	-4.74261	6.22e-19	0.00514757	-5.74592	1.26e-07	0.00777768	-5.36919	1.13e-09	0.0279331	-3.7614	8.65e-11	0.139764	-1.38108	0.0602935	0.00617366	-5.91719	2.46e-24	0	-7.31764	9.13e-07	0.00772919	-4.9464	0.027975	0.0344405	-3.17468	0.477388	0.0908665	-1.88475	1	0.134816	-1.24097	1
ENSDARG00000103679	bmp16	1.08483	2.42629	2.14e-10	0.579907	1.11581	0.299458	0.708886	1.55398	0.000575862	0.991134	2.00776	0.000466149	0.0122362	-4.67712	5.65e-17	0	-7.43044	2.33e-08	0.0246293	-3.53089	1.96e-05	0.147059	-1.00426	0.103086	0.147718	-0.969083	0.282281	0.00246946	-6.74002	2.61e-24	0	-7.00097	5.4e-06	0	-6.21549	0.0135935	0.300124	0.123926	1	0.0100963	-4.23723	0.349633	3.75988	3.85746	0.000596493
ENSDARG00000033706	adora2aa	1.10674	2.33912	2.96e-10	0.96468	1.82559	0.00805573	1.14043	2.35553	1.28e-09	1.40338	2.51268	8.65e-07	0.0140716	-4.57061	1e-17	0.00171586	-6.51694	3.27e-08	0.0142591	-4.35913	1.55e-07	0.0123234	-4.66756	1.27e-13	0.0102266	-4.82921	1.1e-09	0.00432156	-6.14763	2.62e-24	0	-7.08794	1.87e-06	0.0154584	-3.97866	0.0878567	0.0147602	-3.94637	0.278841	0	-5.91015	0.0834608	0.973674	1.73824	0.696778
ENSDARG00000005821	ncf2	0.00438315	-5.70212	2.36e-11	0	-6.62116	0.000374001	0.0107588	-4.56258	3.02e-08	0.0109639	-4.37182	0.000717514	0.736619	2.09863	6.32e-12	1.09643	2.37741	6.09e-08	0.71425	1.6724	0.000106502	0.00328624	-6.16412	2.85e-17	0.0113629	-4.50419	8.09e-09	0.00308683	-6.37688	2.78e-24	0	-6.90154	3.43e-06	0.119802	-1.09952	1	0.00984013	-4.17535	0.236986	1.28223	2.41209	0.00333815	0	-4.15039	1
ENSDARG00000062049	arhgap45b	0.00438315	-5.94194	3.03e-12	0.00274837	-5.86021	0.000699475	0.00358627	-6.12744	2.86e-11	0.0109639	-4.61173	0.000323016	0.898748	2.18482	2.3e-13	1.00721	1.92052	3.59e-05	0.655918	1.23099	0.00780207	0.0041078	-6.14046	5.47e-18	0.0159081	-4.29524	1.18e-08	0.00493893	-6.03047	2.8e-24	0.00455766	-5.55518	1.79e-05	1.19416	2.06659	0.00537685	0.0295204	-3.19082	0.471897	1.29232	2.16227	0.0144404	0.509306	0.754761	1
ENSDARG00000009250	etfb	0.412016	-0.10533	1	0.33805	-0.388353	1	0.496101	0.186934	0.938482	0.541615	0.313834	0.785959	0.485777	0.167395	0.772259	0.693206	0.702764	0.288155	0.606659	0.504753	0.381173	0.413245	-0.104497	1	0.446563	0.021339	1	0.0104952	-5.54968	3.32e-24	0	-7.66198	2.45e-07	0.239605	-0.879667	1	3.43421	3.16442	2.63e-07	0.418995	-0.0656433	1	0.329551	-0.380356	1
ENSDARG00000017105	vaspb	0.362705	0.435803	0.482209	0.230864	-0.257722	1	0.225935	-0.310384	1	0.247783	-0.157522	1	0.417254	0.73548	0.0459376	0.543927	1.06093	0.0669642	0.465365	0.831818	0.10861	0.253862	-0.137462	1	0.130674	-1.14089	0.154416	0.00370419	-6.24264	3.48e-24	0.00227883	-5.98954	1.19e-05	0.181636	-0.595943	1	0.0836411	-1.67143	1	0.469477	0.789512	0.781536	3.40037	3.71199	0.000986992
ENSDARG00000061165	slc6a4a	0.692537	2.41496	7.84e-11	0.453482	1.42718	0.0914401	0.603689	2.08788	2.32e-07	1.15121	3.09495	2.15e-10	0.00978895	-4.34005	2.36e-15	0.00171586	-5.7902	9.95e-07	0.00259256	-5.63629	8.02e-09	0.00821561	-4.48097	6.69e-12	0.00681776	-4.61691	1.81e-08	0.000617366	-7.42369	3.54e-24	0	-6.36151	1.77e-05	0	-5.57602	0.0224958	0.00492007	-4.22056	0.248261	0.0100963	-3.59721	0.467387	0.0449388	-1.60803	1
ENSDARG00000035598	coro1ca	1.25796	1.30182	0.00302233	1.14882	1.04962	0.309735	0.739967	0.399628	0.628581	1.02841	0.890266	0.235798	0.433161	-0.473491	0.420339	0.526768	-0.132619	1	0.585919	0.0293037	1	1.01216	0.966755	0.0145653	0.449972	-0.381642	0.869803	0.0160515	-5.34741	3.72e-24	0.013673	-5.2368	1.25e-05	0.0618335	-3.1688	0.174264	0.0492007	-3.44359	0.353246	0.272599	-1.07342	1	2.202	1.95075	0.518737
ENSDARG00000045408	tagln	0.036161	-3.87581	8.47e-06	0.0549675	-3.16954	0.247202	0.0143451	-5.13176	2.5e-07	0.00219277	-6.90538	0.000120951	0.0201897	-4.82958	9.95e-15	0.00686343	-5.9542	6.68e-06	0.0388884	-3.74657	0.000106055	3.10221	4.289	1.16e-36	1.34878	1.66982	0.000867483	0.0018521	-7.90989	3.76e-24	0	-7.84776	1.53e-05	0.0038646	-6.062	0.0631926	0.364085	-0.458246	1	0	-6.66997	0.247691	0.958694	0.943498	0.999157
ENSDARG00000023290	fabp3	0.130399	-3.32662	6.55e-06	0.0384773	-4.93363	0.00552252	0.084875	-3.93221	1.17e-06	0.048241	-4.65433	0.000605345	0.633835	-1.05969	0.0246258	0.224777	-2.49258	0.0155273	1.3922	0.214062	0.922488	1.0516	-0.232498	0.85672	2.46689	1.16594	0.0216465	0.0234599	-5.89572	3.85e-24	0.013673	-6.31446	6.19e-06	1.95935	0.710562	0.623	29.5794	5.49918	3.56e-31	0.853135	-0.515954	1	0.37449	-1.66805	1
ENSDARG00000076010	twist1b	0.0997166	-1.12992	0.189893	0.0164903	-3.49836	0.0708419	0.022713	-3.24331	6.71e-05	0.0175422	-3.47275	0.0113912	0.00183543	-6.66648	1.93e-21	0	-7.01953	1.73e-07	0.0142591	-3.85912	9.32e-06	1.07131	3.47773	1.6e-28	0.837449	2.46158	1.71e-10	0.000617366	-7.65236	4.09e-24	0	-6.59006	2e-05	0	-5.80457	0.0266817	0.0393605	-2.27468	0.976801	0	-5.41227	0.190117	0.0299592	-2.25262	1
ENSDARG00000020708	mdkb	0.0241073	-3.6848	2.45e-06	0	-6.81361	0.000896282	0.00358627	-6.08034	9.2e-10	0.0175422	-3.97824	0.00468979	0.0110126	-4.91608	6.31e-17	0	-7.52346	5.59e-08	0.0362958	-3.08424	0.000274884	1.28656	2.94483	8e-19	1.63626	3.22974	1.69e-18	0.0018521	-7.15555	4.12e-24	0.00227883	-6.09353	3.81e-05	0.0579689	-2.30152	0.600909	0	-5.95382	0.12152	0	-5.9162	0.16804	0.0299592	-2.75694	1
ENSDARG00000092281	flnb	0.00219157	-6.29796	3.02e-11	0.00274837	-5.4785	0.00358047	0.00478169	-5.42294	6.19e-09	0.00438555	-5.23123	0.000322002	0.00795352	-5.02288	1.52e-17	0	-7.18894	8.49e-08	0.00129628	-6.62017	6.35e-10	1.26356	3.6536	7.51e-32	1.01698	2.63164	3.05e-12	0.00123473	-7.23629	4.13e-24	0	-6.75947	1.3e-05	0.0115938	-3.97223	0.132381	0.00984013	-4.03316	0.356869	0	-5.58168	0.164827	0	-4.00831	1
ENSDARG00000053684	aldob	0.0493104	-2.42242	0.00121161	0.0742061	-1.74368	0.714	0.113565	-1.19582	0.247093	0.114024	-1.1474	0.62684	0.0116244	-4.59234	9.67e-16	0.00514757	-5.2742	5.67e-06	0.0103702	-4.53333	6.75e-07	0.544695	1.36351	0.000414401	1.77603	4.00929	1.04e-31	0.00123473	-7.32327	4.41e-24	0.00227883	-5.84583	5.48e-05	0.0038646	-5.06035	0.0549044	0.0344405	-2.70235	0.825298	0	-5.66859	0.177104	1.94735	3.01171	0.0688417
ENSDARG00000091902	b3gnt2b	0.172038	-0.391011	0.856011	0.272089	0.315862	1	0.130301	-0.808245	0.496131	0.151301	-0.556366	1	0.474764	1.4401	4.96e-06	0.458134	1.14182	0.0414482	0.37981	0.861993	0.0920825	0.122413	-0.933309	0.113963	0.129537	-0.820499	0.371429	0.00246946	-6.40989	4.72e-24	0	-6.67135	5e-06	0.131396	-0.735263	1	0.0492007	-2.06551	0.961851	1.15098	2.49502	0.00164081	0.119837	-0.745279	1
ENSDARG00000089368	hopx	0.192858	-0.680109	0.528078	0.140167	-1.10198	1	0.174532	-0.825719	0.513458	0.127181	-1.25478	0.513021	0.418478	0.59031	0.140328	0.178449	-0.77301	0.721653	0.195738	-0.648594	0.620473	0.341769	0.216261	0.684674	0.623825	1.20726	0.00842963	0.00370419	-6.35931	5.1e-24	0	-7.10647	3.24e-06	0.452158	0.616545	0.700833	0.536287	0.866128	0.67723	2.22623	3.07801	1.24e-05	1.87245	2.68069	0.153886
ENSDARG00000062970	niban2a	1.00593	2.39372	8.28e-11	0.651365	1.39192	0.0941109	0.940798	2.20867	1.3e-08	1.48889	2.84828	8.05e-09	0.0171307	-4.11931	1.1e-15	0.00686343	-5.01913	1.84e-06	0.00777768	-4.96447	1.33e-08	0.0262899	-3.439	2.22e-09	0.038634	-2.83381	4.95e-05	0.00370419	-6.16614	5.24e-24	0	-6.9137	2.85e-06	0.0038646	-5.12769	0.0246439	0	-5.77352	0.0591018	0	-5.73591	0.0913437	0.134816	-0.835868	1
ENSDARG00000040812	ncf4	0.00986208	-4.6834	1.24e-09	0.00274837	-5.60462	0.00116284	0.00119542	-6.87274	6.48e-12	0.00438555	-5.3574	7.99e-05	0.81493	2.40317	3.99e-16	0.883666	2.00294	1.24e-05	0.604067	1.39501	0.00183662	0.0246468	-3.50178	1.17e-09	0.0511332	-2.40503	0.000481722	0.00370419	-6.13792	5.51e-24	0	-6.88554	2.79e-06	0.139125	-0.871155	1	0.00984013	-4.15933	0.223861	1.2267	2.35963	0.00424233	0	-4.13438	1
ENSDARG00000020764	slmapb	0.00547893	-5.09237	1.21e-09	0	-6.2757	0.00104967	0.00597711	-4.95549	1.94e-08	0.0087711	-4.28935	0.00144523	0.0110126	-4.37437	1.26e-15	0.00343171	-5.39924	2.12e-06	0	-7.41737	7.14e-11	1.18058	3.95315	8.03e-40	0.692003	2.11233	5.66e-08	0.00123473	-7.03273	5.55e-24	0.00227883	-5.5554	4.98e-05	0.00772919	-4.18428	0.0876448	0.260764	0.375161	1	0	-5.37829	0.153945	0.0149796	-2.80425	1
ENSDARG00000030402	twist1a	0.00547893	-5.47891	1.85e-10	0.00274837	-5.66093	0.00212106	0.00597711	-5.34203	3.55e-09	0.00219277	-5.99921	5.97e-05	0.0373204	-3.03421	6.87e-10	0.00857929	-4.78376	9.85e-06	0.0259256	-3.40045	3.5e-05	1.48785	3.80007	1.47e-35	0.987439	2.29265	2.79e-09	0.00246946	-6.6808	5.6e-24	0	-6.94183	6.23e-06	0.00772919	-4.57035	0.0657614	0	-5.80166	0.0899296	0.0151444	-3.7625	0.467387	0.119837	-1.01662	1
ENSDARG00000044588	emp2	0.918269	1.05219	0.0207399	0.948189	1.0199	0.345813	0.93243	1.06603	0.0285417	1.02403	1.15519	0.0892464	0.22331	-1.25168	0.00453904	0.168154	-1.56892	0.124809	0.243701	-1.04144	0.222684	1.24138	1.69055	8.05e-07	0.444291	-0.13365	1	0.0123473	-5.46196	5.74e-24	0	-7.79703	1.79e-07	0.0231876	-4.20248	0.0542104	0.0196803	-4.33379	0.183039	0.035337	-3.61725	0.387657	0.554245	0.212642	1
ENSDARG00000004105	tie1	0.849235	2.10686	1.69e-08	0.54143	1.15437	0.233972	0.731599	1.78355	1.48e-05	1.05692	2.28049	1.27e-05	0.162741	-0.731975	0.151054	0.283116	0.171536	0.942613	0.12185	-1.10605	0.196967	0.00821561	-4.98839	1.52e-14	0.00909035	-4.75975	1.66e-09	0.00370419	-6.11897	6.44e-24	0	-6.86664	2.85e-06	0.00772919	-4.4951	0.0468396	0.00492007	-4.72592	0.144816	0.116107	-1.09133	1	0.179755	-0.408502	1
ENSDARG00000098108	dusp2	0.173134	-2.25371	0.00132257	0.335302	-1.22562	1	0.246257	-1.72744	0.0312621	0.160072	-2.30583	0.0943701	1.68431	1.48065	6.95e-06	1.30062	0.810345	0.217245	1.02795	0.450489	0.462828	0.814988	0.0878223	0.987511	0.204533	-2.0055	0.00510856	0.0172862	-5.67046	6.77e-24	0.00227883	-7.47032	4.68e-07	6.63165	3.40571	2.93e-09	0.0541207	-3.7434	0.387545	0.913713	0.24782	1	1.40808	0.867422	1
ENSDARG00000061375	sgpl1	0.0712261	-1.95121	0.00474313	0.0632126	-2.02822	0.417919	0.0418398	-2.70497	0.000265107	0.0416627	-2.63167	0.0392053	0.753138	2.14881	1.04e-12	1.13933	2.44453	1.66e-08	0.413513	0.734335	0.169572	0.0887285	-1.66593	0.00209634	0.0909035	-1.59037	0.0271449	0.00370419	-6.15821	6.89e-24	0	-6.90578	3.02e-06	0.216417	-0.257474	1	0.0246003	-3.178	0.484802	0.530054	1.05657	0.544215	0.149796	-0.689894	1
ENSDARG00000021582	dynlrb1	0.692537	0.743675	0.1406	0.601894	0.480271	0.965085	0.543917	0.344034	0.710811	0.578892	0.425461	0.665947	0.346284	-0.392906	0.546671	0.585107	0.447894	0.577955	0.667584	0.66999	0.207116	0.727081	0.862445	0.0260256	0.403384	-0.127374	1	0.0117299	-5.38727	6.89e-24	0.00911532	-5.32905	1.16e-05	0.146855	-1.56932	0.776885	0.437886	0.00812722	1	0.565391	0.381484	1	1.19837	1.46422	0.843623
ENSDARG00000038424	c4b	0.00219157	-7.30585	1.89e-11	0.00824513	-5.48551	0.0134442	0.0167359	-4.84354	7.33e-07	0.019735	-4.50012	0.00552038	0.00734171	-6.14123	5.45e-19	0.00171586	-7.19595	5.15e-07	0.00518512	-6.30497	1.58e-08	0.741048	0.755207	0.155929	4.51677	5.46333	1.24e-54	0.0018521	-7.82885	7.25e-24	0	-7.76677	1.71e-05	0.0154584	-4.65819	0.175584	0.0984013	-2.22844	1	0	-6.58898	0.253954	0.0449388	-3.01474	1
ENSDARG00000036028	arrdc3b	0.600491	0.473175	0.426217	0.799777	0.880151	0.507313	0.563044	0.365355	0.688429	0.618362	0.493743	0.599242	0.43622	-0.0425885	1	0.396363	-0.181166	1	0.434254	-0.0444699	1	0.646568	0.618668	0.148286	0.529513	0.268622	0.716884	0.0104952	-5.57059	7.29e-24	0.00227883	-6.68251	1.36e-06	0.946826	1.12288	0.275481	0.103321	-2.07672	0.959862	0.767317	0.800065	0.753999	1.67771	1.92352	0.549896
ENSDARG00000005789	enpp1	0.0317778	-3.17241	7.5e-06	0.0109935	-4.36509	0.00974098	0.0107588	-4.63068	2.47e-08	0.0219277	-3.56282	0.00500026	0.803918	2.2048	3.81e-13	1.48422	2.88115	4.8e-12	0.576845	1.21511	0.0101319	0.0041078	-5.96856	7.94e-17	0.0363614	-2.97614	2.98e-05	0.00370419	-6.22199	7.37e-24	0.00455766	-5.38345	3.77e-05	0.228011	-0.246875	1	0.0246003	-3.24176	0.488946	0.227166	-0.24512	1	0.284612	0.113306	1
ENSDARG00000045352	cst14a.2	1.02894	0.292703	0.755831	0.994912	0.224596	1	0.725622	-0.257639	1	0.795977	-0.109548	1	0.892018	0.0698935	1	1.81538	1.18144	0.0384774	1.44406	0.834243	0.122255	1.5166	0.978661	0.012256	0.77268	-0.16102	1	0.0290162	-5.08962	7.44e-24	0.00683649	-6.61874	3.14e-07	0.305303	-1.49901	0.812037	0.492007	-0.804621	1	1.10049	0.368951	1	1.01861	0.251467	1
ENSDARG00000017772	mdh1aa	0.603778	-1.5315	0.0269271	0.486462	-1.79134	0.543331	0.725622	-1.25035	0.139547	0.730194	-1.20836	0.498602	2.59958	0.821944	0.0231445	4.20385	1.48906	0.00450256	2.72478	0.802668	0.151444	1.0746	-0.680623	0.231269	1.37264	-0.285094	0.899764	0.0555629	-5.10998	7.55e-24	0.0638072	-4.70205	3.96e-05	0.81543	-1.03117	1	17.4072	3.69926	9.21e-11	1.55987	-0.082312	1	0.494327	-1.72099	1
ENSDARG00000105037	snrpf	0.854713	0.492024	0.388	0.621133	-0.0173834	1	0.675414	0.111802	1	0.677567	0.112905	1	0.651577	0.0598568	1	0.708649	0.182853	0.919519	1.7059	1.64932	0.000123608	0.775553	0.346451	0.521354	0.538603	-0.242417	1	0.0197557	-5.18632	8.06e-24	0.00683649	-6.17414	1.17e-06	0.842482	0.434138	0.834607	0.285364	-1.1392	1	0.696643	0.152544	1	0.449388	-0.462846	1
ENSDARG00000020261	rab2a	1.69518	0.784586	0.139827	1.67376	0.708469	0.680097	1.23368	0.260734	0.916623	1.35733	0.395046	0.691693	0.951976	-0.15944	0.909176	1.05868	0.018533	1	1.03702	-0.0132362	1	1.95367	1.07647	0.00440068	1.03744	-0.0127521	1	0.0376593	-5.00805	8.41e-24	0.0387401	-4.7352	2.52e-05	0.730409	-0.526841	1	1.21034	0.214042	1	1.09545	0.0675603	1	1.76759	0.75428	1
ENSDARG00000055186	ccr9a	0.0120537	-6.01819	2.66e-12	0.00274837	-7.19992	0.000170413	0.0274947	-4.87917	9.1e-09	0.00438555	-6.95306	4.76e-06	1.75834	1.56044	3.2e-06	4.68944	3.09857	5.94e-13	0.979988	0.363315	0.589301	0.0123234	-6.06444	8.21e-18	0.0284073	-4.84299	1.97e-09	0.0148168	-5.89531	8.68e-24	0.00911532	-6.15784	9.31e-06	4.39791	2.67631	0.000130282	0.00984013	-5.75499	0.108452	2.57455	1.78803	0.103725	0.0599184	-3.40668	1
ENSDARG00000056407	irf8	0.0536935	-2.52996	0.000363737	0.0329805	-3.08598	0.101885	0.0167359	-4.14671	3.57e-07	0.0328916	-3.12328	0.017232	0.542675	1.1372	0.000855882	1.1256	2.20578	1.68e-06	0.514623	0.903273	0.082509	0.537301	1.04302	0.00840481	0.177262	-0.769782	0.449858	0.00370419	-6.32524	9.66e-24	0.00227883	-6.072	1.56e-05	0.637658	1.16799	0.270601	0.0147602	-3.93088	0.338241	0.201925	-0.518155	1	0.074898	-1.73399	1
ENSDARG00000035308	grb10b	0.202721	0.101671	0.979817	0.247354	0.401435	1	0.0944384	-1.06087	0.327576	0.124988	-0.611463	1	0.161518	-0.276958	0.802512	0.116678	-0.724271	0.781833	0.139998	-0.466137	0.858276	0.442	1.48802	6.15e-05	0.376113	1.11625	0.0204763	0.000617366	-7.51564	1.01e-23	0.00227883	-5.45269	9.46e-05	0.181636	-0.048533	1	0.373925	1.00964	0.573402	0.126203	-0.556971	1	1.82751	3.33139	0.0160086
ENSDARG00000056008	atp5mc1	0.845947	-0.613454	0.594643	0.582656	-1.13211	1	0.402858	-1.72002	0.0277729	0.392507	-1.71694	0.255884	0.921385	-0.515582	0.342241	1.75189	0.513977	0.621751	3.48959	1.69465	0.000146238	0.948081	-0.450721	0.504964	0.339752	-1.97602	0.00484278	0.0351898	-5.36942	1.02e-23	0.0159518	-6.16996	2.32e-06	0.962284	-0.391794	1	20.5364	4.55012	6.9e-19	1.85771	0.575616	0.936596	1.18339	-0.0889264	1
ENSDARG00000075110	dab2ipb	0.966484	1.95343	2.55e-07	0.819016	1.47935	0.0585292	0.940798	1.86958	3.48e-06	1.2148	2.16382	4.64e-05	0.0171307	-4.37131	2.46e-17	0	-7.59281	2.36e-09	0.0207405	-3.93007	7.41e-07	0.390241	0.372043	0.426777	0.149991	-1.11582	0.153841	0.00617366	-5.76243	1.11e-23	0	-7.16334	1.17e-06	0.0115938	-4.37653	0.0485564	0.113162	-1.42799	1	0.0100963	-4.3997	0.229545	0.734	1.25352	0.93878
ENSDARG00000052322	tlr5b	0.181901	0.173939	0.878447	0.10169	-0.672594	1	0.108783	-0.617753	0.76284	0.151301	-0.101658	1	0.260631	0.840579	0.0258668	0.185313	0.200373	0.918614	0.150369	-0.122044	1	0.19471	0.290963	0.581992	0.132946	-0.314968	0.988854	0	-8.29542	1.2e-23	0	-6.23246	4.4e-05	0.0038646	-4.44614	0.0906618	0	-5.09229	0.181071	1.71637	3.67877	7.44e-09	0.0149796	-2.48046	1
ENSDARG00000055713	fmnl1a	0.00767051	-5.06646	3.78e-10	0.00274837	-5.66454	0.00141089	0.00358627	-5.93164	1.73e-10	0.00657832	-5.00179	0.000214745	0.607527	1.56424	1.22e-06	0.845917	1.85254	0.000110744	0.723324	1.64023	0.000178051	0.00821561	-5.06748	2.21e-14	0.0124992	-4.4222	1.48e-08	0.00370419	-6.19795	1.26e-23	0	-6.94544	3.67e-06	1.67337	2.84368	4e-06	0.00984013	-4.21928	0.242282	1.37814	2.47821	0.00230319	0.134816	-0.867715	1
ENSDARG00000093052	c6	0.00219157	-5.96086	1.66e-10	0	-6.1423	0.0018303	0.00239085	-5.82398	2.99e-09	0.00438555	-4.89414	0.000651453	0.0122362	-4.0939	7.52e-14	0.00171586	-5.85141	1.56e-06	0.0103702	-4.10812	3.2e-06	0.679431	2.47975	7.4e-14	1.22947	3.75752	1.96e-28	0.000617366	-7.4849	1.34e-23	0.00227883	-5.42194	9.69e-05	0.00772919	-4.05076	0.119921	0.00984013	-3.69607	0.422333	0	-5.24489	0.198524	0	-3.67152	1
ENSDARG00000030307	hspa12b	1.22838	1.93194	5.32e-07	1.04713	1.47069	0.0586751	1.27193	1.96703	1.06e-06	1.39022	1.9648	0.000313971	0.2435	-0.818821	0.0894924	0.183597	-1.16197	0.337961	0.190553	-1.12502	0.177933	0.118305	-1.88097	0.000332045	0.115902	-1.87005	0.00596773	0.00987785	-5.4947	1.35e-23	0.00227883	-6.52438	1.7e-06	0.0115938	-4.73821	0.029778	0.0196803	-4.06125	0.223861	0.206974	-0.940431	1	0.35951	-0.121425	1
ENSDARG00000019191	2012-09-01	0.414207	0.691947	0.203065	0.327057	0.292644	1	0.453065	0.83322	0.147415	0.574507	1.16472	0.0984878	0.285103	0.092235	0.921644	0.494167	0.943865	0.12534	0.309811	0.216411	0.796328	0.0369702	-2.99662	1.41e-07	0.0431792	-2.71918	0.000131669	0.00370419	-6.20925	1.38e-23	0	-6.95672	3.75e-06	0.784513	1.60877	0.0673056	0.0885612	-1.5594	1	0.398803	0.583916	0.953141	4.5538	4.21136	2.13e-05
ENSDARG00000103483	litaf	0.763763	-0.28185	1	1.04438	0.198956	1	0.717254	-0.376556	0.989252	0.627133	-0.562782	1	1.82136	1.28715	5.25e-05	3.05251	1.952	2.49e-05	1.22758	0.464482	0.508107	0.33191	-1.57614	0.00221305	0.382931	-1.32834	0.0606078	0.032103	-5.04083	1.4e-23	0.0113941	-6.12795	9.16e-07	1.63859	0.868669	0.457852	0.226323	-2.01194	0.957269	2.77647	1.65562	0.110594	0.943715	0.0470415	1
ENSDARG00000075121	hbegfa	1.02785	1.26226	0.00568375	1.38518	1.62669	0.0268714	0.842773	0.907618	0.0894441	1.06569	1.23031	0.0671204	0.216581	-1.28769	0.00407995	0.223061	-1.14464	0.364325	0.265737	-0.901092	0.344087	0.744334	0.738969	0.0937464	0.331798	-0.572643	0.642675	0.0117299	-5.522	1.42e-23	0.00455766	-6.20091	3.4e-06	0.332355	-0.53309	1	0.127922	-1.88389	1	1.4791	1.67776	0.11799	1.10849	1.21495	0.948447
ENSDARG00000056985	tpte	0.196146	-0.418352	0.841007	0.115432	-1.15563	1	0.188877	-0.472466	0.904932	0.26094	0.0293183	1	0.41909	0.883034	0.0139552	0.919699	2.07516	8.9e-06	0.3137	0.314631	0.658985	0.187316	-0.504552	0.517823	0.18408	-0.513991	0.732121	0.00308683	-6.36031	1.44e-23	0	-6.885	5.06e-06	0.00772919	-4.51348	0.0611205	0.00492007	-4.74429	0.182594	0.212022	-0.258229	1	4.28416	4.19336	2.84e-05
ENSDARG00000006019	tktb	0.282713	-0.177457	1	0.20338	-0.644814	1	0.239085	-0.433465	0.922252	0.219277	-0.542075	1	0.460081	0.66293	0.072768	0.398079	0.35285	0.708302	0.810175	1.54373	0.000337098	0.297405	-0.102476	1	0.227259	-0.513119	0.700466	0.00679102	-5.6598	1.45e-23	0.00227883	-6.18617	4.21e-06	0.494668	0.66695	0.649823	0.0492007	-2.58264	0.69436	1.74161	2.58446	0.000664511	0.209714	-0.522449	1
ENSDARG00000038559	h1-0	0.576384	-0.0561871	1	0.137419	-2.13583	0.400425	0.837991	0.53923	0.456976	1.20603	1.08086	0.137897	0.184766	-1.86391	3.97e-05	0.334592	-0.869209	0.62867	0.243701	-1.35517	0.104119	1.52235	1.67776	2.9e-06	1.8692	1.9585	1.23e-06	0.013582	-5.63455	1.54e-23	0.00683649	-6.09955	5.84e-06	0.119802	-2.30758	0.506637	0.378845	-0.656761	1	0.0555295	-3.33495	0.564234	1.28825	1.11387	0.968668
ENSDARG00000055837	arhgef1b	0.52269	-0.0313081	1	0.283083	-0.928922	1	0.45187	-0.257004	1	0.760893	0.541147	0.545444	0.616092	0.249797	0.66843	0.593686	0.165147	0.944412	0.543141	0.0290757	1	1.11321	1.28383	0.00052885	0.713592	0.465373	0.427911	0.0148168	-5.34954	1.59e-23	0.00911532	-5.6137	7.35e-06	0.900451	0.780811	0.542648	0.0787211	-2.70488	0.649818	0.928857	0.820951	0.733463	0.74898	0.499924	1
ENSDARG00000100317	ahsa1b	0.580767	-0.720191	0.436541	1.23952	0.43999	1	0.604884	-0.653826	0.658749	0.546001	-0.784009	0.81584	2.15296	1.62743	1.04e-07	1.52711	0.779755	0.216194	1.8135	1.08619	0.028698	0.336018	-1.57429	0.00248936	0.187488	-2.39708	0.000282148	0.0314857	-5.08447	1.68e-23	0.0273459	-5.02736	1.67e-05	2.46561	1.4742	0.0916323	0.172202	-2.41426	0.771512	3.56398	2.02332	0.0257587	1.3931	0.590117	1
ENSDARG00000012450	vmp1	0.255318	-1.52646	0.0311422	0.272089	-1.37519	0.862571	0.0920476	-3.0062	3.5e-05	0.129374	-2.45847	0.0525812	2.23922	2.45155	5.11e-17	1.6661	1.38313	0.0122373	1.18091	0.845695	0.130086	0.538122	-0.411977	0.628111	0.194306	-1.926	0.00507799	0.0197557	-5.33143	1.68e-23	0.013673	-5.51068	9.67e-06	0.228011	-1.61509	0.790613	0.0590408	-3.47624	0.392687	1.3428	0.973073	0.593347	0.778939	0.17021	1
ENSDARG00000053990	hmgb2b	1.29084	0.46564	0.50183	0.692591	-0.492429	1	0.737576	-0.417503	0.949484	0.958242	-0.0115092	1	0.585502	-0.822969	0.0667687	0.816748	-0.254178	1	4.70161	2.81456	9.65e-15	1.17647	0.326859	0.55746	0.668141	-0.570909	0.63003	0.032103	-5.1199	1.8e-23	0.00911532	-6.46982	6.15e-07	0.869534	-0.1541	1	0.487087	-0.994058	1	0.449284	-1.10989	1	0.734	-0.39028	1
ENSDARG00000067711	parvg	0.00438315	-5.78121	7.62e-12	0.00274837	-5.69964	0.000926032	0.00478169	-5.64433	1.96e-10	0.0109639	-4.45094	0.000478506	0.82166	2.24286	4.81e-14	0.988334	2.08537	3.92e-06	0.709065	1.56104	0.000320996	0.0041078	-5.97968	2.23e-17	0.0147718	-4.23402	1.79e-08	0.00493893	-5.86953	1.89e-23	0.00911532	-4.65658	0.00011112	0.537179	1.00581	0.368006	0.00984013	-4.25438	0.214897	1.0803	2.05717	0.0255565	0.0898776	-1.41899	1
ENSDARG00000103900	sept9b	0.108483	-1.127	0.150898	0.0604643	-1.89025	0.503942	0.0657483	-1.85422	0.0147855	0.138145	-0.726754	0.889969	0.44968	1.27124	9.06e-05	0.492451	1.21848	0.0262193	0.483513	1.22425	0.0087666	0.193067	-0.261413	0.864161	0.169308	-0.452795	0.789373	0.00308683	-6.18257	2.03e-23	0.00455766	-5.12143	5.92e-05	0.42897	0.954223	0.417887	0.00984013	-3.98126	0.270179	0.73198	1.75081	0.0943608	1.3931	2.65572	0.148877
ENSDARG00000076318	atp6v1ab	0.015341	-3.79722	2.36e-07	0.00824513	-4.30638	0.0104233	0.0119542	-4.11045	3.02e-07	0.0131566	-3.83532	0.00257301	0.467422	1.53149	1.1e-06	1.11359	2.83343	9.05e-12	0.715547	2.08032	2.6e-07	0.0394349	-2.52867	4.6e-06	0.0159081	-3.73999	4.89e-07	0.00246946	-6.32713	2.26e-23	0.00455766	-5.00246	8.2e-05	0.0270522	-2.79863	0.298061	0.00984013	-3.86229	0.294944	0.560343	1.47148	0.230736	0.0299592	-2.2513	1
ENSDARG00000055120	ctsba	0.235594	-2.88349	3.78e-05	0.148412	-3.46591	0.051021	0.192463	-3.16632	2.86e-05	0.256555	-2.69748	0.0412702	3.64638	1.56086	1.75e-06	11.0398	3.38444	6.75e-17	2.83885	0.904788	0.109042	0.508546	-1.78876	0.00121904	0.390885	-2.13946	0.00268433	0.0444503	-5.39924	2.27e-23	0.0341824	-5.531	1.43e-05	0.502397	-1.7022	0.804473	0.113162	-3.80518	0.377139	2.46349	0.621615	0.898671	0.254653	-2.60975	1
ENSDARG00000089976	spcs3	0.818553	0.585013	0.281319	0.648617	0.196663	1	0.849946	0.640781	0.302249	0.90123	0.701031	0.385926	0.590396	0.0619965	1	0.698354	0.314341	0.745991	0.742769	0.418885	0.483474	0.790341	0.548412	0.241668	0.574965	0.0158401	1	0.018521	-5.13234	2.29e-23	0.0113941	-5.4447	6.55e-06	0.664711	0.231574	1	0.186963	-1.59605	1	0.535102	-0.0856761	1	1.16841	1.04311	0.978322
ENSDARG00000097055	si:ch211-284f22.3	0.601587	1.79162	6.31e-06	0.395766	0.95778	0.438469	0.638356	1.87561	4.93e-06	0.831061	2.18401	5.12e-05	0.0104008	-4.49722	1.1e-16	0.00171586	-6.02872	2.59e-07	0.0259256	-3.05573	9.68e-05	0.211963	0.00971715	1	0.106812	-1.03462	0.216342	0.00246946	-6.33831	2.59e-23	0	-6.5999	7.29e-06	0.42897	1.06742	0.329748	0.0196803	-3.13518	0.511055	0.00504814	-4.42146	0.255164	1.33318	2.70252	0.13436
ENSDARG00000094295	CR855337.1	0.0580767	-1.65602	0.0280612	0.0274838	-2.581	0.244608	0.0549895	-1.72512	0.0382344	0.0789399	-1.14848	0.591771	0.327318	1.1585	0.000790241	0.350035	1.09199	0.0680587	0.377218	1.24995	0.00991219	0.0509367	-1.8883	0.000947347	0.0920398	-0.973192	0.280152	0.000617366	-7.3909	2.75e-23	0	-6.32873	2.79e-05	0.641523	1.9778	0.0145959	0.295204	0.790323	0.771499	0.959146	2.58481	0.00153971	1.37812	3.03608	0.0558098
ENSDARG00000019644	ldhba	0.874438	-1.0584	0.197525	0.538682	-1.72259	0.640302	0.82006	-1.14869	0.22448	0.826676	-1.10606	0.604202	1.57052	-0.17271	0.901599	1.91661	0.148168	1	2.927	0.831119	0.146231	1.32764	-0.433706	0.5277	1.5624	-0.168185	1	0.0537108	-5.23728	2.88e-23	0.0113941	-7.05532	2.68e-07	1.41058	-0.310197	1	30.47	4.69809	7.37e-21	2.4433	0.49793	0.996638	0.434408	-1.98033	1
ENSDARG00000077239	si:ch211-165i18.2	0.00109579	-7.63655	1.25e-13	0	-7.23189	0.000339767	0.00119542	-7.49967	4.28e-12	0.0241205	-3.98138	0.00364306	1.21016	2.29334	4.64e-13	2.42965	3.12862	6.86e-13	0.874989	1.28328	0.00883522	0.00821561	-5.63599	2.44e-15	0.0249985	-4.04844	3.04e-07	0.00555629	-6.25017	3.13e-23	0.00227883	-6.51193	1.16e-05	0.0154584	-4.40347	0.0938356	0.0147602	-4.37106	0.311383	0.100963	-1.9352	1	0	-4.76112	1
ENSDARG00000079932	zgc:152830	0.112866	-2.64755	7.46e-05	0.0632126	-3.3749	0.0409285	0.0992201	-2.82303	8.83e-05	0.153494	-2.1385	0.103476	1.56562	1.66703	8.29e-08	4.00824	3.11221	1.47e-14	1.4972	1.33286	0.00489566	0.172528	-2.066	9e-05	0.177262	-1.98485	0.00361888	0.0197557	-5.25692	3.17e-23	0.0159518	-5.2436	1.68e-05	0.100479	-2.69925	0.317122	0.0836411	-2.93141	0.571738	0.560343	-0.236525	1	0.164776	-1.90664	1
ENSDARG00000013078	ywhaba	1.79161	0.358751	0.644453	1.48137	0.0504338	1	1.36995	-0.0687401	1	1.47793	0.0476671	1	2.0361	0.626212	0.102491	2.36788	0.782062	0.271816	2.68719	1.01261	0.0426663	1.41308	-0.0209346	1	0.985167	-0.579377	0.60375	0.0580324	-4.84377	3.3e-23	0.0546919	-4.71359	2.35e-05	2.14485	0.599263	0.685452	1.11194	-0.371061	1	2.59474	0.876948	0.661999	2.48661	0.79121	1
ENSDARG00000102175	hamp	0.00657472	-6.17217	2.31e-10	0	-7.57616	0.000945925	0.00239085	-7.25878	1.2e-10	0.00438555	-6.32893	0.000171721	1.45733	2.15112	6.07e-10	1.85141	2.12124	0.000105541	1.40776	1.70115	0.00102227	0.0246468	-4.48074	2.2e-10	0.104539	-2.35938	0.0049094	0.00370419	-7.1105	3.32e-23	0.00227883	-6.85627	3.25e-05	0	-7.07106	0.0234537	0.0196803	-4.39335	0.509114	2.92792	2.67182	0.00297815	0	-5.10539	1
ENSDARG00000021252	cct6a	2.16856	0.542915	0.383052	2.05029	0.421272	1	2.01787	0.421148	0.678452	1.84193	0.262817	0.833973	1.751	0.213957	0.728831	1.45333	-0.0961367	1	2.05201	0.444571	0.532081	1.9052	0.344561	0.517293	2.19305	0.559012	0.367169	0.0635887	-4.82558	3.38e-23	0.0410189	-5.22275	5.44e-06	2.21828	0.532811	0.743418	1.4957	-0.0520418	1	1.38319	-0.166532	1	1.28825	-0.270486	1
ENSDARG00000086471	pkig	0.839372	0.875993	0.0682744	0.634875	0.388883	1	0.851141	0.889787	0.0904835	1.11174	1.26505	0.0507916	0.337719	-0.618874	0.239873	0.483872	-0.0191803	1	0.311107	-0.695226	0.519077	0.733653	0.677694	0.100276	0.396567	-0.330457	0.93506	0.0148168	-5.22835	3.43e-23	0.00683649	-5.81518	4.13e-06	0.0734273	-2.70325	0.28841	2.41083	2.40871	0.00087837	0.222118	-1.13394	1	0.179755	-1.36104	1
ENSDARG00000067672	card9	0.00219157	-6.73971	2.82e-13	0	-6.92052	0.000213554	0.00478169	-5.865	9.85e-11	0.0131566	-4.44886	0.000580015	0.95014	2.22253	1.87e-13	1.39499	2.4401	2.22e-08	0.83999	1.59043	0.000287015	0.0139665	-4.61026	2.22e-13	0.0181807	-4.17392	3.33e-08	0.00617366	-5.80011	3.57e-23	0	-7.20091	1.69e-06	0.0115938	-4.41413	0.0572437	0.00984013	-4.47491	0.198602	1.36804	2.1862	0.0140771	0	-4.44975	1
ENSDARG00000036299	nucb2a	0.656376	0.499071	0.381248	0.560669	0.231465	1	0.535549	0.169327	0.958148	0.589856	0.310095	0.790402	0.352402	-0.51857	0.354152	0.45985	-0.0671336	1	0.351292	-0.482043	0.779087	1.20112	1.63571	1.83e-06	0.731773	0.675372	0.195865	0.0148168	-5.20036	3.65e-23	0.00455766	-6.20263	1.75e-06	0.297574	-0.69501	1	0.418206	-0.197127	1	0.323081	-0.569525	1	0.494327	0.0599563	1
ENSDARG00000075556	luzp1	0.187379	0.031701	1	0.156657	-0.22237	1	0.124324	-0.597489	0.76785	0.175422	-0.060918	1	0.303458	0.904219	0.0119065	0.38092	1.14404	0.0479178	0.243701	0.445057	0.487277	0.250576	0.515406	0.269048	0.114766	-0.721336	0.501231	0.00123473	-6.88057	3.91e-23	0	-6.40408	1.81e-05	0.019323	-3.02988	0.267562	0	-5.2639	0.129229	0.328129	0.867635	0.733463	1.93237	3.46947	0.00637115
ENSDARG00000042732	tmem189	0.451464	0.453845	0.445469	0.472721	0.497388	0.950965	0.221153	-0.660657	0.652643	0.239012	-0.520765	1	0.562253	0.909177	0.00987545	0.653741	1.02228	0.0727746	0.588511	0.876302	0.0776078	0.342591	0.0114971	1	0.16249	-1.1274	0.140162	0.00864312	-5.43951	3.99e-23	0.00227883	-6.28872	2.9e-06	0.38646	0.195707	1	0.0393605	-2.97578	0.517122	1.00458	1.61557	0.138076	0.629143	0.905429	0.998676
ENSDARG00000104068	gstp1	4.24289	1.15902	0.0107843	2.57523	0.301326	1	4.73029	1.33402	0.00352057	6.58271	1.79094	0.00207801	1.72102	-0.337659	0.582019	3.17262	0.635316	0.438888	1.83813	-0.209744	1	1.04502	-1.10194	0.0283578	1.53172	-0.493743	0.610168	0.0851965	-4.85033	4e-23	0.0752014	-4.82577	1.94e-05	0.328491	-2.69806	0.280816	3.24232	0.635041	0.862359	2.74114	0.385963	1	0.524286	-1.99202	1
ENSDARG00000086996	si:ch73-234b20.5	0.282713	0.375745	0.563642	0.175896	-0.342217	1	0.254625	0.206435	0.917575	0.357422	0.718845	0.394697	0.269196	0.321767	0.491296	0.423817	1.00069	0.0917367	0.316292	0.549242	0.352879	0.135557	-0.791073	0.206872	0.113629	-1.03115	0.216375	0.00308683	-6.15989	4.01e-23	0.00455766	-5.09878	6.69e-05	0.602877	1.49466	0.100822	0.113162	-0.945592	1	0.484621	1.15316	0.471493	2.44167	3.5279	0.00336211
ENSDARG00000015495	klf3	1.41137	2.26713	1.38e-09	2.31138	2.8436	3.64e-07	0.94558	1.46506	0.000872962	0.83764	1.1777	0.0867038	0.0923832	-2.26347	4.48e-07	0.0754977	-2.40937	0.0105699	0.0596289	-2.77774	0.000243837	0.182386	-1.19242	0.0330913	0.196579	-1.04935	0.199545	0.00926049	-5.54504	4.21e-23	0	-7.48739	6.67e-07	0.112073	-1.78473	0.701652	0.0147602	-4.34616	0.206473	0.126203	-1.6003	1	1.04857	1.43847	0.864768
ENSDARG00000042934	ccn2a	0.976346	0.752616	0.238945	0.107187	-2.52836	0.571724	0.125519	-2.37547	0.0174954	0.219277	-1.51648	0.586454	0.0122362	-5.82104	4.65e-17	0.00343171	-6.98352	2.06e-06	0.184072	-1.80858	0.0862421	2.98637	3.30899	2.99e-19	0.710184	0.231089	0.790299	0.00246946	-7.8796	4.23e-23	0	-8.13947	2.28e-05	0	-7.35398	0.041777	0.00984013	-5.41388	0.472375	0.0100963	-5.37627	0.559352	12.6578	4.54004	6.71e-05
ENSDARG00000037116	cxcl12a	0.243265	-1.00623	0.366317	0.00549675	-5.88355	0.00865187	0.00836796	-5.73516	2.99e-08	0.456097	-0.0373632	1	0.0110126	-5.57464	3.19e-17	0.00343171	-6.5934	1.8e-06	0.0349996	-3.79544	8.93e-05	1.30053	1.85699	5.24e-06	3.13958	3.81515	2.53e-23	0.00246946	-7.48933	4.26e-23	0	-7.74948	1.81e-05	0.0425106	-3.37579	0.413496	0.0541207	-3.0211	0.974322	0	-6.57169	0.255164	0.524286	0.181955	1
ENSDARG00000102741	sumo2b	1.42124	0.213631	0.882294	1.12134	-0.153351	1	1.56361	0.364047	0.763619	1.66212	0.441127	0.641736	1.62313	0.469853	0.271947	1.75017	0.52865	0.57527	1.32739	0.102954	1	1.47634	0.284877	0.62158	1.79648	0.591847	0.325669	0.0500066	-4.85217	4.26e-23	0.0182306	-5.98498	8.52e-07	1.40285	0.178429	1	1.09717	-0.183254	1	1.58007	0.351848	1	2.0522	0.719202	1
ENSDARG00000057787	itgae.2	0.00547893	-5.3888	1.24e-10	0	-6.5715	0.000485438	0	-7.83963	2.39e-12	0.00438555	-5.32372	0.000126132	0.813095	2.46405	1.8e-16	1.0604	2.37938	7.59e-08	0.532771	1.21879	0.0101066	0.00328624	-6.11439	8.05e-17	0.00113629	-6.91873	1.37e-12	0.00370419	-6.10419	4.45e-23	0.00227883	-5.85133	1.96e-05	0.197094	-0.337677	1	0.0147602	-3.71006	0.356513	0.984387	2.05189	0.0302192	0	-4.10073	1
ENSDARG00000055868	rsl1d1	0.687058	-0.0671011	1	0.535933	-0.430085	1	0.656287	-0.137859	1	0.732387	0.0327001	1	1.19731	0.930496	0.00704393	0.784147	0.137331	0.977655	1.04869	0.602173	0.264626	0.707364	-0.022127	1	1.09766	0.685972	0.23353	0.025312	-5.02596	4.46e-23	0.00227883	-7.36305	1.23e-07	1.78158	1.36565	0.13211	0.511687	-0.488649	1	0.550247	-0.382942	1	0.254653	-1.43888	1
ENSDARG00000027310	lsp1a	0.00438315	-5.03178	1.46e-08	0	-5.95208	0.0035818	0.00717254	-4.40778	1.01e-06	0	-6.29036	0.000146071	0.00244724	-5.98556	1.18e-18	0	-6.66193	9.3e-07	0.023333	-2.83056	0.00089543	1.02449	4.35122	1.41e-44	0.482925	1.84708	1.36e-05	0	-8.29542	4.73e-23	0	-6.23246	5.83e-05	0.0038646	-4.44614	0.100948	0.00984013	-3.50564	0.536903	0.00504814	-4.05383	0.456931	0.0149796	-2.48046	1
ENSDARG00000098591	tubb2b	1.08702	-0.0197602	1	0.945441	-0.226345	1	0.306028	-1.93064	0.00731381	0.304796	-1.89208	0.158885	1.36801	0.380092	0.418845	1.13418	0.0456554	1	5.45734	2.85586	2.26e-15	0.946438	-0.244085	0.800427	0.437473	-1.40681	0.0473953	0.0401288	-4.99141	4.82e-23	0.00683649	-6.98065	1.65e-07	2.09848	0.961752	0.38603	0.0984013	-3.44602	0.365312	1.98897	0.8728	0.673292	1.36314	0.305163	1
ENSDARG00000043003	pcyt2	0.822936	0.409803	0.50183	1.17905	0.931803	0.436213	0.425571	-0.621554	0.701423	0.488989	-0.394278	1	1.25543	1.26408	0.00010372	0.664037	0.0639702	1	1.37665	1.25055	0.0089418	0.436249	-0.604289	0.365331	0.130674	-2.37717	0.000388954	0.0203731	-5.16123	4.87e-23	0.013673	-5.38425	1.03e-05	0.610606	-0.0598745	1	0.496927	-0.358247	1	2.07478	1.76335	0.0812185	0.584204	-0.111342	1
ENSDARG00000044982	dhrs3a	0.0536935	-2.15523	0.00660958	0.00824513	-4.42236	0.0295534	0.0322764	-2.86844	0.00077476	0.067976	-1.74349	0.345186	0.00611809	-5.31745	5.84e-17	0.00171586	-6.13343	2.52e-06	0.0129628	-4.10033	1.08e-05	0.469933	1.2693	0.00187916	1.86125	4.59888	4.9e-41	0.000617366	-7.76692	4.99e-23	0	-6.70457	3.88e-05	0.0038646	-4.91848	0.087117	0.0885612	-1.30548	1	0	-5.52678	0.255164	0.149796	-0.487888	1
ENSDARG00000104325	plek	0.0339694	-3.25393	1.44e-05	0.0109935	-4.53918	0.0132818	0.00836796	-5.12789	1.3e-08	0.0109639	-4.61398	0.000972658	0.717041	1.62843	1.08e-06	0.6709	1.22903	0.0335066	0.753139	1.46786	0.00186225	0.0139665	-4.55234	5.34e-12	0.0147718	-4.39748	6.39e-08	0.00370419	-6.39619	5.15e-23	0.00683649	-5.14194	0.000130018	0.448293	0.565578	0.75412	0.00984013	-4.41725	0.293675	2.21108	3.02387	4.46e-05	6.41127	4.55881	1.71e-06
ENSDARG00000075265	plaua	0.00438315	-5.88737	4.87e-11	0.00274837	-5.80569	0.00196458	0.00239085	-6.48839	9.91e-11	0.0153494	-4.14117	0.00235993	1.21077	3.26126	3.78e-27	0.665752	1.28113	0.0233823	0.509438	0.870404	0.104773	0.116662	-1.44545	0.0134423	0.0170444	-4.14692	1.78e-07	0.00370419	-6.33934	5.23e-23	0	-7.08654	5.86e-06	0.0656981	-2.12318	0.628409	0	-5.94637	0.0929306	0.681498	1.24314	0.414551	0.0149796	-3.33492	1
ENSDARG00000018856	dclk1a	0.0701303	-1.20689	0.15995	0.0824513	-0.901058	1	0.0215176	-2.88624	0.00044912	0.0219277	-2.75204	0.0546664	0.00917714	-4.22751	1.14e-13	0.00171586	-5.59104	5.83e-06	0.00777768	-4.21107	4.36e-06	1.05817	4.8391	4.75e-56	0.206805	0.45677	0.49035	0	-8.22541	5.44e-23	0	-6.16245	6.11e-05	0.0038646	-4.37608	0.103668	0.0147602	-3.01962	0.683648	0.0151444	-2.98201	0.754941	0.104857	-0.405085	1
ENSDARG00000058413	rnaset2l	0.00328736	-5.90848	3.36e-11	0	-6.5052	0.000678314	0	-7.77332	5.25e-12	0.0131566	-4.03267	0.00224289	0.86571	2.80112	7.13e-21	1.05525	2.45741	2.93e-08	0.407032	0.84523	0.110254	0.00821561	-4.90702	1.98e-13	0.0113629	-4.38778	3.33e-08	0.00308683	-6.2607	6.13e-23	0.00227883	-5.78501	3e-05	0.371001	0.656101	0.669951	0.00492007	-4.64483	0.199636	0.156492	-0.589857	1	0.0149796	-3.03385	1
ENSDARG00000097993	si:ch211-191c10.1	0.00986208	-4.34931	3.85e-08	0.00549675	-4.68601	0.00850642	0.00597711	-4.9521	2.38e-08	0.0109639	-4.02226	0.00265039	0.525544	1.8597	2.74e-09	0.552506	1.58907	0.00202464	0.357773	0.899458	0.0866108	0.0977657	-1.1497	0.052331	0.0931761	-1.18856	0.149807	0.0018521	-6.61363	6.29e-23	0.00227883	-5.55203	5.7e-05	1.31396	2.89666	3.29e-06	0.00984013	-3.82622	0.358351	0.535102	1.44002	0.267185	0.0449388	-1.79952	1
ENSDARG00000007960	hnrnpaba	3.31256	1.14201	0.011696	3.40249	1.08995	0.356977	1.92822	0.237337	0.951615	2.19716	0.42579	0.780818	1.34598	-0.350834	0.550164	1.53226	-0.121364	1	3.01644	0.959382	0.0593555	2.17714	0.452918	0.350739	1.14198	-0.579135	0.502689	0.0703797	-4.78036	6.34e-23	0.0524131	-4.98554	1.07e-05	2.01732	0.287895	0.95676	0.77245	-1.11532	1	1.84762	0.155827	1	2.71131	0.701694	1
ENSDARG00000040777	inhbb	0.0186284	-3.33003	1.57e-05	0.0329805	-2.39832	0.348955	0.0286902	-2.71386	0.00082018	0.0263133	-2.7366	0.0552355	0.015907	-3.69195	6.28e-12	0.0102951	-4.00582	0.000226766	0.00777768	-4.43764	1.49e-06	1.18305	4.55245	6.45e-50	0.351115	1.0758	0.0303131	0.000617366	-7.45046	7.07e-23	0	-6.38826	3.55e-05	0.0656981	-1.41992	0.963806	0.127922	-0.473374	1	0	-5.21047	0.229545	0.119837	-0.461105	1
ENSDARG00000019874	hsph1	0.187379	-1.13539	0.150857	0.21987	-0.84973	1	0.170945	-1.26506	0.152959	0.30041	-0.398796	1	0.85531	1.47289	5.44e-06	0.593686	0.637821	0.366373	0.899618	1.34796	0.00318242	0.30562	-0.405104	0.643579	0.201124	-1.0265	0.221995	0.00926049	-5.55599	7.31e-23	0.00683649	-5.49726	2e-05	1.21735	1.70594	0.0426591	0.280444	-0.480017	1	0.742076	0.941452	0.633303	0.838857	1.10552	0.974003
ENSDARG00000098075	sh3bgrl3	0.836085	0.561911	0.304001	0.590901	0.00488372	1	0.688564	0.244659	0.859887	0.79817	0.460081	0.627133	0.807589	0.555241	0.172644	1.14276	1.03549	0.0646909	1.06943	0.954482	0.0473616	0.445286	-0.450602	0.551561	0.354524	-0.784036	0.385092	0.0203731	-5.04938	7.42e-23	0.00683649	-6.08093	1.72e-06	0.687898	0.229963	1	0.0344405	-3.93982	0.22506	1.05506	0.86019	0.684756	2.202	1.91382	0.543953
ENSDARG00000071139	zgc:64065	0.00986208	-4.40063	6.79e-07	0.00274837	-5.32278	0.0137453	0.00239085	-6.0053	2.19e-08	0.00657832	-4.65976	0.00347304	0.467422	1.50839	2.75e-05	1.54427	3.53568	7.69e-16	0.633881	1.83196	0.000133019	0.00246468	-6.18849	1.3e-13	0.00909035	-4.49606	6.98e-07	0	-8.66678	8.07e-23	0	-6.60382	8.12e-05	0.0927503	-1.15874	1	0.0147602	-3.46169	0.716068	0.0201925	-3.10149	0.884555	0.0149796	-2.85201	1
ENSDARG00000038577	cox6c	1.83654	-0.139486	1	1.55283	-0.382367	1	1.65805	-0.296959	0.988813	1.67966	-0.267922	1	2.37749	0.295281	0.569517	3.13144	0.689674	0.374484	3.75532	1.00748	0.0464706	1.72692	-0.242668	0.798291	1.45218	-0.502623	0.60402	0.0833444	-4.81303	8.35e-23	0.0341824	-5.84583	1.21e-06	1.42604	-0.504353	1	16.4921	3.25617	1.05e-07	2.8421	0.509788	0.984808	1.88743	-0.0983163	1
ENSDARG00000052746	grinab	0.87115	0.501155	0.374333	0.695339	0.130726	1	0.693345	0.131874	1	0.660025	0.0530126	1	0.927503	0.666966	0.0789495	1.23542	1.03521	0.0628998	0.795916	0.348466	0.583928	0.801021	0.378226	0.466884	0.661323	0.0576532	1	0.0234599	-4.96351	8.82e-23	0.00683649	-6.19356	1.08e-06	0.112073	-2.49554	0.34107	0.0984013	-2.65738	0.62364	0.81275	0.35873	1	1.09351	0.782302	1
ENSDARG00000015263	adma	0.290383	0.30998	0.682995	0.491959	1.09716	0.353213	0.252234	0.0851018	1	0.256555	0.111684	1	0.0250842	-3.44438	1.49e-10	0.096088	-1.34606	0.340194	0.0362958	-2.7692	0.00135688	0.465003	1.14828	0.00556196	1.14652	2.87509	1.63e-13	0.00123473	-7.25897	8.86e-23	0	-6.78213	2.73e-05	0.0154584	-3.67241	0.221571	0.0147602	-3.64022	0.562554	0.0454332	-2.27721	1	0.179755	-0.323596	1
ENSDARG00000036162	hnrnpa0b	2.01406	1.0034	0.0392642	2.51751	1.27175	0.20081	1.39506	0.38761	0.734859	1.76738	0.734067	0.354447	1.02478	-0.10865	1	0.705217	-0.660213	0.790448	1.93016	0.911436	0.0840688	1.29067	0.275363	0.641285	0.631779	-0.843954	0.330149	0.0419809	-4.916	9.37e-23	0.0364613	-4.8807	2.27e-05	1.55357	0.521696	0.76023	0.467406	-1.23299	1	0.868279	-0.335852	1	3.34045	1.61681	0.74612
ENSDARG00000039887	c1qbp	0.538031	0.428117	0.478274	0.349044	-0.240897	1	0.335914	-0.315291	1	0.311374	-0.414118	1	0.351179	-0.269013	0.779723	0.365478	-0.179277	1	0.830916	1.13325	0.0145989	0.586594	0.592316	0.164377	0.432928	0.0792389	0.986643	0.0123473	-5.2284	9.63e-23	0.00455766	-5.97885	3.77e-06	0.560366	0.460257	0.820459	2.45019	2.71595	5.36e-05	0.307936	-0.411909	1	0.209714	-0.901734	1
ENSDARG00000092115	eif4a1a	1.55821	0.791491	0.137824	2.119	1.20867	0.171986	0.615643	-0.680176	0.615827	0.539422	-0.853548	0.746352	1.48241	0.78525	0.0292805	0.847633	-0.185036	1	1.80053	1.01543	0.0437661	1.14033	0.288888	0.617465	0.38634	-1.38381	0.0480085	0.0382767	-4.85667	1.19e-22	0.0478554	-4.3175	8.9e-05	1.68883	0.844793	0.475687	0.285364	-1.74875	1	1.73656	0.878794	0.665202	1.28825	0.426602	1
ENSDARG00000103791	nme2b.1	19.7888	0.054196	1	18.4388	-0.0567539	1	19.1351	0.000846298	1	17.9237	-0.0991233	1	31.1454	0.883679	0.0100222	28.116	0.595862	0.477291	28.7165	0.64523	0.272111	19.9352	0.0685441	1	21.318	0.172033	0.937955	1.00198	-4.48443	1.26e-22	0.364613	-5.76652	6.73e-07	27.3613	0.528766	0.920785	12.2067	-0.663075	1	29.6679	0.643449	1	12.5829	-0.625383	1
ENSDARG00000068939	xaf1	0.0986208	-2.32596	0.000463231	0.0989415	-2.23557	0.290554	0.1566	-1.63999	0.0309432	0.19735	-1.25923	0.461438	1.44387	2.35275	6.56e-16	1.97838	2.39853	4.87e-08	0.496475	0.106222	0.960582	0.156096	-1.68769	0.00135636	0.212487	-1.19223	0.114774	0.0141994	-5.20729	1.27e-22	0.00911532	-5.41304	1.29e-05	0.239605	-0.954826	1	0.0984013	-2.1977	0.892658	0.600728	0.38437	1	0	-4.985	1
ENSDARG00000076189	ccdc88b	0.0712261	-1.84613	0.00831223	0.0742061	-1.70014	0.633101	0.0179313	-3.78249	1.26e-06	0.0328916	-2.85265	0.0249702	0.66259	2.00228	5.63e-11	0.88195	2.10186	4.05e-06	0.506846	1.19129	0.0117523	0.00739404	-5.06288	2.06e-14	0.0113629	-4.40557	1.38e-08	0.00432156	-5.86227	1.28e-22	0.00227883	-5.80273	1.82e-05	0.513991	1.12587	0.290811	0.00492007	-4.66256	0.166377	1.22165	2.44375	0.0026386	0.38947	0.717592	1
ENSDARG00000010155	abi1a	0.63446	1.23	0.00478829	0.819016	1.5299	0.0442899	0.463824	0.687529	0.262785	0.535037	0.877272	0.253853	0.271643	-0.179628	0.943386	0.272821	-0.150491	1	0.373329	0.334118	0.616836	0.297405	-0.0246361	1	0.0897672	-1.8264	0.00800412	0.00740839	-5.4745	1.37e-22	0	-7.11748	1.26e-06	0.413512	0.472622	0.813415	0.0196803	-3.65355	0.323147	0.418995	0.49105	1	1.64776	2.47924	0.220227
ENSDARG00000012244	ube2e3	1.08702	0.192568	0.920206	0.802526	-0.270652	1	1.13804	0.263779	0.912963	1.14901	0.267181	0.831269	0.993579	0.0536519	1	1.56315	0.752127	0.30499	0.760916	-0.363145	0.940479	1.48292	0.729091	0.0862862	1.4965	0.710967	0.204251	0.0395114	-4.81969	1.4e-22	0.00227883	-7.78817	3.17e-08	1.16324	0.279427	0.967549	1.83518	0.953293	0.551935	1.0904	0.182359	1	1.42306	0.561506	1
ENSDARG00000098774	si:zfos-741a10.3	0.00547893	-4.94149	2.51e-09	0.00274837	-5.12444	0.00425624	0.00119542	-6.39257	2.55e-10	0.00219277	-5.46272	0.000157796	0.46314	1.80144	7.05e-09	0.962596	2.79548	4.59e-11	0.44592	1.44712	0.00155771	0.00246468	-5.98996	1.55e-15	0.00795406	-4.46772	3.3e-08	0.0018521	-6.46628	1.49e-22	0	-6.40557	1.56e-05	0.0115938	-3.61784	0.147427	0.00492007	-4.26465	0.246383	1.20146	2.86316	0.000104331	0.0299592	-2.06796	1
ENSDARG00000004757	ybx1	21.1816	0.469154	0.478274	18.4581	0.229309	1	19.9648	0.369332	0.749643	18.6649	0.249344	0.996084	16.0117	0.0218902	1	13.3837	-0.254786	1	18.0131	0.203502	0.908817	24.5515	0.744174	0.0745732	24.7723	0.724612	0.184819	0.835296	-4.4727	1.5e-22	0.458045	-5.16466	4.24e-06	13.499	-0.237612	1	28.2313	0.853192	0.859885	12.898	-0.304656	1	12.4331	-0.367495	1
ENSDARG00000053326	gna11b	0.379142	1.48163	0.000467941	0.362786	1.28265	0.157226	0.225935	0.584609	0.403705	0.265326	0.809352	0.327681	0.0856533	-0.984202	0.0409117	0.096088	-0.72044	0.745981	0.102406	-0.642147	0.605772	0.260435	0.861793	0.0342578	0.13181	-0.265255	1	0.00123473	-6.65016	1.59e-22	0	-6.17392	2.24e-05	0.0154584	-3.06299	0.232007	0.0836411	-0.848811	1	0.0656258	-1.17731	1	1.63278	3.45769	0.00561139
ENSDARG00000102106	tgm1l1	1.1703	1.53559	0.000209707	1.07736	1.26334	0.144275	1.05795	1.33453	0.00260014	1.28497	1.56715	0.00807987	0.35485	-0.470173	0.428049	0.327729	-0.542679	0.915851	0.344811	-0.475671	0.790539	0.493758	0.0798305	0.914587	0.261348	-0.901857	0.278561	0.0154341	-5.11053	1.6e-22	0.00683649	-5.75448	5e-06	0.0425106	-3.38169	0.137402	0.0688809	-2.70419	0.624744	0.232214	-1.00942	1	0.224694	-0.999798	1
ENSDARG00000104399	tppp	0	-9.31623	2.63e-13	0	-7.91122	0.00135357	0.00119542	-8.17913	4.86e-11	0	-8.2495	2.98e-05	1.55828	1.74195	4.18e-06	0.856213	0.45726	0.626841	3.76699	3.28136	1.81e-14	0.00082156	-8.77802	1.29e-18	0.00681776	-6.45034	6.96e-10	0.00432156	-7.25304	1.6e-22	0	-8.19161	1.35e-05	0.0927503	-2.75705	0.649493	0	-7.05143	0.200703	3.31663	2.49823	0.0126832	0	-5.44045	1
ENSDARG00000099969	zgc:152863	0.0186284	-2.97193	0.000105236	0.0164903	-2.94022	0.169137	0.0143451	-3.30942	7.52e-05	0.00219277	-5.09071	0.000754783	0.34812	1.73668	1.08e-07	0.279685	1.06145	0.088817	0.308515	1.25687	0.0110046	0.00903716	-4.02476	1.29e-09	0.0124992	-3.50552	1.16e-05	0	-8.09674	1.76e-22	0	-6.03378	7.2e-05	0.757461	2.57723	0.000207258	0.0147602	-2.8907	0.716068	1.28223	3.40799	4.59e-07	0.119837	-0.104931	1
ENSDARG00000026766	bcl2l10	2.04035	0.541443	0.413578	4.50734	1.73961	0.0233953	1.53253	0.0788669	1	1.25646	-0.223302	1	1.79015	0.359278	0.473465	0.485588	-1.63833	0.119355	1.15499	-0.359018	0.976816	1.69899	0.253178	0.690264	1.05221	-0.50607	0.620802	0.0512414	-5.04845	1.93e-22	0.0341824	-5.38428	1.19e-05	5.2945	1.95694	0.0198962	2.16483	0.581448	0.919942	0.449284	-1.7076	1	11.4444	3.01911	0.0432983
ENSDARG00000099766	myl12.1	2.81617	0.284868	0.762852	2.81983	0.268175	1	1.9844	-0.266973	1	2.08971	-0.180946	1	3.06211	0.46156	0.28255	4.02712	0.834584	0.224202	4.5318	1.054	0.0322086	2.45236	0.0662088	1	1.31015	-0.903599	0.200266	0.108039	-4.67116	1.94e-22	0.0569707	-5.37603	3.2e-06	3.91097	0.752616	0.711201	2.43051	0.0428056	1	5.79021	1.33369	0.407463	7.96915	1.76278	0.630783
ENSDARG00000077130	bcl10	0.0262989	-3.07148	2.66e-05	0.0302321	-2.7339	0.1875	0.0203222	-3.41313	1.86e-05	0.0306988	-2.74829	0.041761	0.752526	2.74909	6.91e-20	0.26081	0.324007	0.762813	0.431661	1.15091	0.0194813	0.0221821	-3.36801	1.92e-08	0.019317	-3.49279	4.09e-06	0.00246946	-6.34485	2.08e-22	0.00227883	-5.60577	5.11e-05	0.297574	0.515482	0.796767	0.00492007	-4.4656	0.230367	1.52959	3.03141	2.42e-05	0.0599184	-1.53073	1
ENSDARG00000018383	frzb	0.154506	-1.47038	0.116387	0.126425	-1.69354	0.914894	0.186486	-1.18334	0.351476	0.355229	-0.197267	1	0.00734171	-5.91811	3.37e-18	0	-7.9737	1.75e-07	0.00259256	-6.81988	4.57e-09	2.15742	3.619	1.46e-25	1.18743	1.82673	0.000148666	0.00246946	-7.2839	2.11e-22	0.00227883	-6.54389	8.04e-05	0.0038646	-5.75841	0.0754546	0.00492007	-5.40372	0.342771	0.0151444	-4.36543	0.627515	0.659102	0.71381	1
ENSDARG00000014571	ctnnb1	0.769242	0.482246	0.402157	0.601894	0.0842368	1	0.606079	0.097806	1	0.828869	0.571234	0.510152	0.293057	-1.08205	0.0145842	0.554222	-0.0407098	1	0.484809	-0.2485	1	1.3071	1.4672	3.02e-05	1.09311	1.06678	0.0242876	0.0209904	-4.95701	2.2e-22	0.0159518	-5.0299	1.89e-05	0.166178	-1.77622	0.666122	1.12178	1.00414	0.513274	0.287744	-0.981947	1	0.689061	0.285341	1
ENSDARG00000062933	cmip	0.422974	-0.410481	0.821615	0.530436	-0.0527373	1	0.266579	-1.10561	0.220963	0.313567	-0.833927	0.771983	1.26767	1.60132	2.05e-07	0.845917	0.665916	0.323042	0.855545	0.7008	0.183459	0.304799	-0.933545	0.104166	0.19317	-1.58854	0.0218338	0.0191383	-5.03744	2.25e-22	0.0182306	-4.81035	3.96e-05	1.6154	1.62288	0.0518336	0.0492007	-3.38017	0.380829	2.41301	2.22458	0.00843102	1.40808	1.36251	0.889845
ENSDARG00000013351	cirbpb	9.20132	0.297271	0.744973	9.83094	0.376991	1	12.0511	0.732309	0.247093	11.8103	0.663747	0.510152	9.60235	0.401602	0.366172	7.23234	-0.083995	1	8.02786	0.0775009	1	8.82356	0.238495	0.696923	10.8414	0.562087	0.360349	0.373506	-4.58338	2.64e-22	0.216489	-5.18791	4.3e-06	9.2016	0.272615	1	4.14762	-0.89798	1	7.20369	-0.0909562	1	7.51976	-0.0399057	1
ENSDARG00000037009	banf1	0.498583	0.678849	0.197228	0.401263	0.307892	1	0.26897	-0.304555	1	0.27629	-0.250147	1	0.274702	-0.296946	0.72705	0.379204	0.226154	0.873191	1.27035	2.32793	2.71e-09	0.256327	-0.393848	0.641866	0.164763	-1.05018	0.185798	0.00926049	-5.29162	2.69e-22	0	-7.23499	8.16e-07	0.510127	0.662458	0.652813	0.349325	0.105316	1	0.545199	0.75719	0.789792	0.599184	0.890659	0.999425
ENSDARG00000086189	mgp	0.00109579	-8.20298	1.7e-11	0.00274837	-6.79797	0.00741852	0.00239085	-7.4809	1.25e-09	0	-8.13648	8.35e-05	0.0067299	-6.56944	1.25e-18	0	-8.50805	2.8e-07	0.00907396	-5.93823	2.82e-07	3.10796	3.59876	1.74e-22	2.65097	2.73104	1.29e-09	0.00246946	-7.81868	2.87e-22	0	-8.07858	3.58e-05	0.0038646	-6.29287	0.0980136	0.00984013	-5.35298	0.531971	0	-6.9008	0.362054	0.0299592	-3.742	1
ENSDARG00000041691	bhlhe41	0.201625	-0.182642	1	0.104438	-1.11672	1	0.3395	0.645104	0.330897	0.515302	1.26934	0.0623135	0.126645	-0.952128	0.0505679	1.12732	2.69412	2.72e-10	0.0531475	-2.14963	0.00554207	0.25797	0.211466	0.694731	0.288619	0.384424	0.563955	0.00370419	-5.95774	3.02e-22	0	-6.70579	6.9e-06	0.0309168	-2.74551	0.32614	0.393605	0.823688	0.725852	0.302888	0.439668	1	0.074898	-1.36663	1
ENSDARG00000014817	ranbp1	1.1966	0.786116	0.141076	0.854745	0.221353	1	1.06751	0.590265	0.354128	1.05911	0.550499	0.52659	0.592843	-0.366491	0.529585	0.597118	-0.31958	1	1.52054	1.17038	0.014457	0.933293	0.390685	0.445323	0.87381	0.269162	0.70356	0.0302509	-4.81378	3.4e-22	0.00911532	-6.08121	1.15e-06	1.113	0.611495	0.679854	0.191883	-1.93447	0.987047	0.489669	-0.593109	1	0.763959	0.0572921	1
ENSDARG00000098602	CABZ01001434.1	0.00438315	-6.82066	5.17e-10	0.00274837	-6.73831	0.00751472	0.00478169	-6.68378	9.07e-09	0.00219277	-7.07659	0.000271002	2.30775	3.25581	2.04e-20	0.485588	-0.227733	1	1.59442	1.72274	0.00195926	0.00821561	-6.14369	5.24e-13	0.00681776	-6.27751	5.58e-09	0.00246946	-7.75899	3.51e-22	0	-8.01894	3.66e-05	0.340084	-0.736037	1	0.00984013	-5.29331	0.528748	2.48873	2.23312	0.0495801	0	-5.26778	1
ENSDARG00000021669	sec61a1	0.852522	-0.533184	0.643345	0.961931	-0.32991	1	1.07708	-0.169627	1	0.910001	-0.415363	1	2.07281	0.996319	0.00300886	1.64722	0.48739	0.630039	1.58017	0.432489	0.551404	1.92327	0.798638	0.0528632	1.68171	0.539733	0.394803	0.0537108	-4.69995	3.76e-22	0.0364613	-5.01717	1.13e-05	0.927503	-0.380212	1	0.236163	-2.34606	0.775121	1.3529	0.173953	1	0.659102	-0.85839	1
ENSDARG00000090889	si:ch211-132p1.3	0.58515	-0.0855385	1	0.371031	-0.750546	1	0.63716	0.0483998	1	0.752121	0.298255	0.802567	0.61181	-0.0172213	1	0.96088	0.684428	0.304348	0.416106	-0.605669	0.627821	1.28081	1.27063	0.000572892	1.16925	1.04267	0.0309549	0.0228425	-4.95562	4.11e-22	0.0205095	-4.82494	3.67e-05	0.626065	0.0219964	1	0.0246003	-4.42263	0.163693	0.853135	0.476568	1	0.868817	0.497937	1
ENSDARG00000070472	arf5	0.677196	0.023492	1	0.772293	0.219676	1	0.491319	-0.473187	0.869885	0.484603	-0.476623	1	0.953811	0.634567	0.0998164	0.744682	0.168526	0.936101	1.0098	0.657401	0.213353	1.17483	0.967825	0.0136196	0.703366	0.0832758	0.978134	0.0271641	-4.8216	4.35e-22	0.00911532	-5.93687	1.77e-06	0.788378	0.248193	0.993523	0.201723	-1.71863	1	1.27213	0.954281	0.59764	1.07853	0.696336	1
ENSDARG00000007294	aco2	0.210391	0.197071	0.835091	0.140167	-0.401364	1	0.108783	-0.815623	0.510121	0.146916	-0.340402	1	0.201897	0.139607	0.847226	0.317434	0.833189	0.20172	0.482216	1.56701	0.000411523	0.125699	-0.622295	0.371878	0.0511332	-1.93058	0.00695699	0.00246946	-6.15853	4.48e-22	0.00227883	-5.41972	5.53e-05	0.146855	-0.321154	1	1.70234	3.44062	1.26e-08	0.328129	0.85068	0.736879	0.104857	-0.664111	1
ENSDARG00000007377	odc1	0.154506	-2.02526	0.00861559	0.170399	-1.8115	0.712337	0.039449	-3.97628	2.51e-06	0.0613977	-3.27709	0.0215345	1.17651	1.28658	0.000376887	0.315718	-0.938148	0.63691	2.17905	2.22981	4.12e-07	0.171706	-1.90641	0.00134563	0.0329525	-4.23745	1.81e-07	0.0111126	-5.89455	4.61e-22	0.00227883	-7.0835	5.22e-06	0.888857	0.608302	0.707709	0.0442806	-3.61953	0.561771	7.88519	4.12528	2.37e-11	0.883796	0.588171	1
ENSDARG00000057782	baz2ba	0.403249	0.219734	0.785828	0.390269	0.16171	1	0.301247	-0.237636	1	0.45829	0.405441	0.695531	0.417866	0.300839	0.51567	0.478724	0.478359	0.541285	0.400551	0.206189	0.807094	0.612063	0.948019	0.0132915	0.380658	0.127469	0.923732	0.0111126	-5.14337	5.17e-22	0.00683649	-5.33425	1.67e-05	0.463752	0.416842	0.857997	0.0934813	-1.86584	1	0.600728	0.796766	0.758069	1.06355	1.61382	0.762218
ENSDARG00000070604	zgc:162509	0.533648	2.38269	2.58e-10	0.412256	1.66745	0.0288868	0.364604	1.59954	0.000327984	0.462675	1.88732	0.00125081	0.0067299	-4.48995	3.78e-15	0.00343171	-4.84993	1.73e-05	0.00518512	-4.54281	6.69e-07	0.103517	-0.475412	0.557331	0.0590873	-1.29466	0.104712	0.000617366	-7.06937	5.59e-22	0	-6.0074	4.81e-05	0.019323	-2.63201	0.385649	0.0147602	-2.86426	0.649818	0.0151444	-2.82665	0.73177	1.52792	3.53452	0.00463671
ENSDARG00000004906	stip1	0.587342	-1.14087	0.131973	1.19005	-0.0550704	1	0.571412	-1.17564	0.180812	0.563543	-1.16392	0.525972	3.01561	1.7381	1.15e-08	1.79307	0.576889	0.523389	2.50701	1.14511	0.0198442	0.555375	-1.25219	0.0206787	0.374977	-1.8056	0.00783368	0.0512414	-4.80763	6.31e-22	0.0296248	-5.3375	8.1e-06	4.56409	1.98485	0.0140871	0.492007	-1.33669	1	4.04356	1.77151	0.078958	1.34816	0.12275	1
ENSDARG00000114387	CU499336.2	0	-7.07674	1.15e-10	0	-5.67173	0.00514225	0.00119542	-5.93883	1.3e-08	0.00438555	-4.423	0.00260189	0.33466	1.77708	5.86e-08	0.243652	0.931656	0.158508	0.355181	1.60211	0.000595592	0.0041078	-4.94865	1.13e-11	0.00227259	-5.4325	1.04e-08	0	-8.01507	6.31e-22	0	-5.95212	9.55e-05	0.224147	0.7767	0.600123	0	-4.81194	0.227671	1.8981	4.2323	3.83e-13	0	-3.20096	1
ENSDARG00000009313	napsa	0.231211	-1.63233	0.0157589	0.175896	-1.96348	0.41143	0.216372	-1.72187	0.0190893	0.346458	-0.991751	0.644001	1.55338	1.59519	2.04e-07	2.21002	1.91353	4.71e-05	1.23017	0.959202	0.0647607	0.478148	-0.554629	0.417599	0.434064	-0.685376	0.491983	0.0271641	-4.84145	7.09e-22	0.0113941	-5.69338	3.81e-06	0.610606	-0.148369	1	0.0442806	-3.81542	0.26026	1.95868	1.58353	0.145709	1.60282	1.2487	0.923358
ENSDARG00000045695	myca	0.0964292	-1.03488	0.221087	0.10169	-0.895849	1	0.0992201	-0.985199	0.361433	0.109639	-0.799997	0.847945	0.299175	0.813846	0.0272714	0.192176	0.0230444	1	0.325366	0.859265	0.103165	0.265364	0.557498	0.224806	0.253394	0.460188	0.468608	0.00246946	-6.18936	7.58e-22	0.00227883	-5.45051	6.48e-05	1.15938	2.80361	8.9e-06	0.0344405	-2.30598	0.897698	0.0959146	-0.93768	1	0.0299592	-2.11367	1
ENSDARG00000019881	bsg	2.84028	0.552625	0.369959	2.91328	0.55329	1	2.45898	0.314864	0.841312	2.87034	0.537252	0.657007	2.18049	0.136258	0.884783	2.97015	0.599757	0.477004	2.01053	-0.00376619	1	2.78427	0.54103	0.243988	2.32713	0.228203	0.854727	0.0981612	-4.58299	7.99e-22	0.0706437	-4.85079	1.52e-05	1.08595	-0.908472	1	3.37517	0.759268	0.739579	1.85771	-0.122182	1	3.05584	0.591786	1
ENSDARG00000074758	csde1	1.0925	0.335059	0.687914	0.87948	-0.0101534	1	0.895372	0.0170723	1	1.092	0.317083	0.773303	1.25788	0.622864	0.106887	1.721	1.03991	0.0877162	1.39998	0.728234	0.202078	0.985051	0.174732	0.822052	0.698821	-0.369107	0.87764	0.0395114	-4.69834	8.19e-22	0.0273459	-4.96545	1.53e-05	0.776784	-0.192371	1	0.959413	0.117858	1	1.07525	0.285102	1	0.689061	-0.354826	1
ENSDARG00000007219	actn1	0.218062	0.59505	0.319793	0.107187	-0.480023	1	0.0800933	-0.956161	0.419646	0.0920965	-0.711156	0.947909	0.0171307	-3.31302	2.2e-10	0.0137269	-3.37061	0.001359	0.0609252	-1.35115	0.12754	0.587416	2.64795	1.08e-15	0.234077	0.70924	0.21709	0.000617366	-7.18044	8.68e-22	0	-6.11839	5.59e-05	0.115938	-0.351056	1	0.0295204	-2.16538	1	0.237262	0.687924	0.894941	2.15706	3.95054	0.000407348
ENSDARG00000056642	hdac9b	0.0525978	-2.07205	0.00309306	0.0192386	-3.30902	0.0631386	0.031081	-2.80968	0.00020285	0.0570121	-1.87984	0.194101	0.572042	1.99778	9.26e-11	0.499314	1.37134	0.00966369	0.51592	1.47329	0.00103569	0.0575092	-1.98417	0.000295441	0.0624962	-1.81747	0.011134	0.00370419	-5.84566	8.78e-22	0	-6.594	8.16e-06	0.255063	0.301575	0.967937	0.0885612	-1.19403	1	1.04496	2.42699	0.00320125	0.644123	1.6451	0.777972
ENSDARG00000102435	plekhf1	0.00328736	-6.05037	1.39e-10	0.00274837	-5.64641	0.00419328	0.00358627	-5.91349	2.63e-09	0.00438555	-5.3992	0.00036838	0.69991	1.92471	7.27e-09	0.717228	1.59021	0.00335582	0.531475	1.12567	0.0299662	0.00492936	-5.70346	2.5e-14	0.00795406	-4.99106	1.33e-08	0.00308683	-6.4027	1.01e-21	0.00227883	-5.92679	5.95e-05	0.0734273	-1.80996	0.814114	0.00492007	-4.78662	0.265455	3.76086	4.24585	6.71e-13	0.0299592	-2.59015	1
ENSDARG00000079578	rbpms2b	0.1041	-2.34891	0.0015819	0.087948	-2.50218	0.316935	0.115956	-2.18172	0.00736168	0.111831	-2.1791	0.15577	0.0220251	-4.69479	6.15e-17	0.0102951	-5.45632	1.65e-06	0.0194442	-4.69299	1.74e-07	0.995731	1.20505	0.00347513	1.00221	1.15138	0.0178276	0.0104952	-5.72417	1.03e-21	0	-7.83587	1.59e-06	0.0115938	-5.04955	0.0531817	13.2842	5.76136	1.4e-35	0.00504814	-5.6578	0.183361	0.719021	0.543387	1
ENSDARG00000092553	slc25a5	34.0417	0.227662	0.857064	37.0426	0.339105	1	36.0922	0.318825	0.835502	31.1681	0.0811364	1	34.2742	0.260841	0.639746	29.4132	-0.00576943	1	31.5022	0.10191	1	21.8428	-0.482114	0.427706	23.1293	-0.379825	0.761325	1.62738	-4.41017	1.03e-21	0.922926	-5.05707	7.69e-06	38.6885	0.398327	1	259.755	3.37548	1.34e-08	34.8877	0.241134	1	25.1807	-0.249283	1
ENSDARG00000024314	herpud1	0.22354	-1.05059	0.180207	0.420501	-0.0747965	1	0.237889	-0.950964	0.345837	0.140338	-1.68588	0.239161	0.982566	1.5154	1.37e-06	0.833906	0.987772	0.0891523	0.8711	1.08884	0.0212678	0.240717	-0.96312	0.0929845	0.137492	-1.76889	0.0098848	0.0154341	-5.02513	1.04e-21	0.00911532	-5.34724	1.53e-05	1.87819	2.20273	0.00168584	0.0639609	-2.71883	0.636785	1.38319	1.69861	0.104809	0.479347	0.135136	1
ENSDARG00000079994	akap13	0.53584	0.107137	0.965328	0.579907	0.221287	1	0.429157	-0.239761	1	0.767471	0.650899	0.436587	0.833896	0.924053	0.00788898	0.863076	0.847197	0.164729	0.623511	0.344294	0.593586	0.557018	0.174403	0.742522	0.22385	-1.22907	0.0954207	0.0191383	-4.90077	1.04e-21	0.013673	-5.03737	2.21e-05	0.977743	0.999265	0.356304	0.359165	-0.476494	1	1.10049	1.16757	0.422985	0.314572	-0.629993	1
ENSDARG00000040432	klf2b	1.89461	2.46859	8.56e-11	3.05894	2.98888	2.88e-07	1.31138	1.69394	0.000179126	1.05472	1.22404	0.0817753	0.100949	-2.43206	2.25e-07	0.0686343	-2.83752	0.00404072	0.132221	-1.92221	0.0160972	0.0698326	-2.91279	3.72e-07	0.0306799	-4.02943	1.3e-07	0.0123473	-5.44206	1.08e-21	0.00455766	-6.19168	8.92e-06	0.0966149	-2.28405	0.543968	0.0492007	-3.17472	0.590614	0.328129	-0.536117	1	0.404449	-0.210878	1
ENSDARG00000092467	si:ch73-46j18.5	0.97525	0.493286	0.389206	0.736565	0.0405801	1	0.713667	-0.00776048	1	0.993327	0.494813	0.589324	0.14194	-2.53265	7.91e-09	0.159575	-2.22068	0.0149892	0.25796	-1.54241	0.0404534	2.35459	2.23046	2.59e-12	1.62945	1.36213	0.00168668	0.0296336	-4.80279	1.08e-21	0.0250671	-4.77674	3.53e-05	0.0966149	-2.87307	0.240041	0.969253	0.444152	1	0.100963	-2.78986	0.660685	2.36678	1.73097	0.668203
ENSDARG00000018411	mknk1	0.082184	-1.34164	0.0707057	0.159406	-0.314075	1	0.123129	-0.732001	0.591006	0.120603	-0.729779	0.882923	0.574489	2.1443	1.14e-12	0.157859	-0.342996	1	0.331848	0.815601	0.118963	0.0796914	-1.42098	0.00988662	0.0806769	-1.36529	0.068451	0.00370419	-5.76927	1.09e-21	0.00455766	-4.93148	9.9e-05	0.38646	0.996816	0.389538	0.0393605	-2.20218	0.905314	1.05506	2.52667	0.00140423	0.179755	-0.057895	1
ENSDARG00000078547	si:ch211-264f5.2	0.00109579	-6.76706	1.77e-11	0	-6.36268	0.00151444	0	-7.63081	4.5e-11	0.00438555	-5.11473	0.000503877	0.61181	2.08213	1e-10	0.490735	1.28638	0.0245605	0.556104	1.5456	0.000929238	0.00575092	-5.22525	2.72e-13	0.00113629	-6.70983	3.69e-11	0.00246946	-6.38155	1.19e-21	0	-6.64307	2.01e-05	0.0038646	-4.85695	0.062898	0.00492007	-4.50226	0.272767	2.72599	4.00553	3.04e-11	0	-3.89191	1
ENSDARG00000087636	hmgn6	3.00793	0.878307	0.0820612	2.06678	0.243051	1	3.01725	0.873821	0.122839	3.22996	0.934222	0.259015	1.11105	-0.754794	0.0893124	1.09643	-0.710627	0.720269	1.85757	0.0877184	1	2.83192	0.811241	0.0477484	2.39644	0.497727	0.446344	0.0864312	-4.56663	1.2e-21	0.0478554	-5.1932	5.93e-06	1.62699	-0.114175	1	2.00739	0.194323	1	0.681498	-1.37837	1	3.92465	1.15656	0.949261
ENSDARG00000018524	midn	0.63446	-0.682655	0.479277	0.849248	-0.221	1	0.441111	-1.22517	0.145488	0.427591	-1.23708	0.467036	2.02203	1.34995	2.1e-05	1.22855	0.338921	0.713742	1.5322	0.701501	0.227626	1.24056	0.382134	0.463361	0.990848	0.00870544	1	0.0432156	-4.72486	1.2e-21	0.0319036	-4.91264	2.12e-05	1.30237	0.412909	0.850582	0.398525	-1.31237	1	2.82696	1.56888	0.153868	2.83114	1.52626	0.799166
ENSDARG00000014499	nutf2l	0.271755	0.127767	0.941644	0.151161	-0.732498	1	0.188877	-0.436086	0.918716	0.214892	-0.224434	1	0.30101	0.315692	0.494166	0.229925	-0.127847	1	1.06295	2.50948	1.79e-11	0.240717	-0.0669929	1	0.118175	-1.14562	0.136041	0.00679102	-5.32272	1.24e-21	0.00227883	-5.85024	1.06e-05	0.579689	1.25799	0.198113	0.0295204	-2.89996	0.553538	0.227166	-0.12449	1	0.134816	-0.772745	1
ENSDARG00000004754	hspa4a	0.75938	-1.39063	0.047706	1.98433	0.0756416	1	0.751921	-1.39819	0.076838	0.723615	-1.41934	0.357467	5.03764	1.95492	3.8e-11	1.77248	-0.0941696	1	3.9018	1.17778	0.0146304	0.791163	-1.35787	0.00618794	0.471562	-2.09274	0.00157186	0.0870486	-4.65937	1.28e-21	0.0387401	-5.58537	2.99e-06	6.57368	1.89243	0.0223339	0.423126	-2.1671	0.900039	7.76908	2.12749	0.0256727	2.36678	0.319135	1
ENSDARG00000026845	rhoaa	1.94831	0.757872	0.158808	1.8689	0.639953	0.764844	1.61502	0.443706	0.645807	1.87921	0.656306	0.421021	1.16794	-0.0760704	1	1.47049	0.284734	0.778721	1.49331	0.315491	0.733079	1.77293	0.626011	0.158369	1.17266	-0.0640179	1	0.0586497	-4.59821	1.3e-21	0.0296248	-5.32218	4.8e-06	1.02412	-0.259941	1	0.831491	-0.562195	1	1.55483	0.35352	1	1.88743	0.623162	1
ENSDARG00000008748	ube2na	0.814169	0.64689	0.217922	0.678849	0.329326	1	0.475778	-0.212231	1	0.565736	0.056571	1	0.562253	0.0516111	1	1.00892	0.960581	0.0957714	1.17054	1.23859	0.00878332	0.593988	0.139762	0.808298	0.331798	-0.765936	0.39966	0.0222252	-4.81354	1.31e-21	0.0205095	-4.64497	4.87e-05	0.838617	0.640498	0.659657	0.560888	0.0456365	1	0.928857	0.78734	0.755319	1.00363	0.886505	0.998676
ENSDARG00000075349	si:ch73-138n13.1	0.837181	1.40311	0.000776937	0.7613	1.13185	0.245815	0.8619	1.43611	0.00101249	1.14463	1.80987	0.00137823	0.0275314	-3.9148	2.09e-15	0.0223061	-3.99438	2.9e-05	0.0466661	-3.01527	6.19e-05	0.732832	1.22685	0.000757859	0.474971	0.435193	0.476643	0.0117299	-5.111	1.35e-21	0.00683649	-5.37609	1.81e-05	0.100479	-1.82691	0.663376	0.00984013	-4.65134	0.144339	0.0100963	-4.61372	0.191558	0.599184	0.746817	1
ENSDARG00000068126	nppc	4.12673	1.95683	0.000102802	15.6163	4.25785	1.21e-13	3.34958	1.53601	0.00917062	2.90104	1.2031	0.237429	0.0122362	-6.93813	2.06e-20	0.0137269	-6.51284	6.17e-06	0.023333	-5.86562	2.59e-07	0.115018	-3.68659	5.72e-07	0.11022	-3.69671	9.53e-05	0.0111126	-7.06729	1.4e-21	0.00227883	-8.25403	1.99e-05	0.019323	-5.88316	0.136677	0.0246003	-5.52848	0.539185	0	-8.07634	0.26213	0.0149796	-5.50287	1
ENSDARG00000057882	arpc3	1.25248	-0.253477	0.94051	0.871235	-0.776893	1	0.7053	-1.12448	0.193895	0.892459	-0.746978	0.841574	2.25268	0.763212	0.0351066	3.6462	1.43894	0.00568797	3.77606	1.55049	0.000371335	1.37858	-0.106656	1	0.743136	-1.04953	0.171384	0.0709971	-4.59437	1.4e-21	0.0319036	-5.49203	3.04e-06	2.25692	0.633442	0.658334	0.570728	-1.37876	1	3.68514	1.3615	0.264477	4.46392	1.60318	0.74612
ENSDARG00000005451	gdi2	1.93625	0.387391	0.602936	1.62429	0.098363	1	1.87562	0.332798	0.812077	2.23224	0.584473	0.602292	2.07465	0.5502	0.170468	2.42107	0.72219	0.333914	2.61849	0.869803	0.0989197	1.57493	0.0583032	1	1.2022	-0.365585	0.775549	0.0753186	-4.55555	1.48e-21	0.0501342	-4.92068	1.3e-05	1.30237	-0.228904	1	0.924973	-0.726631	1	1.73656	0.193622	1	1.63278	0.0962195	1
ENSDARG00000042978	cyp2p6	0.923748	1.1954	0.00598539	0.700836	0.673958	0.741157	1.08305	1.45998	0.00108042	1.35513	1.73276	0.00234197	0.0373204	-3.79244	3.12e-15	0.00686343	-5.79344	3.76e-08	0.0285182	-4.01807	2.41e-07	0.986694	1.38455	0.000116432	0.816995	0.977576	0.0351409	0.0166689	-4.9344	1.5e-21	0.00683649	-5.68621	6.26e-06	0.0309168	-3.72926	0.0938356	0.0196803	-4.2238	0.193358	0.0100963	-4.92377	0.138614	0.194735	-1.12461	1
ENSDARG00000022315	atp6v1g1	0.442698	-2.25044	0.000533626	0.32156	-2.64502	0.136432	0.343086	-2.61378	0.000180836	0.401278	-2.3377	0.0581853	5.25177	1.95542	3.75e-11	6.77763	2.01096	1.31e-05	5.70363	1.77451	2.6e-05	0.277687	-2.97381	1.74e-08	0.248848	-3.08685	3.49e-06	0.0926049	-4.63026	1.66e-21	0.0546919	-5.17076	8.89e-06	0.861805	-1.20769	0.995509	0.949573	-1.06257	1	6.93109	1.88565	0.0780098	0.868817	-1.17841	1
ENSDARG00000044540	fkbp2	0.61364	0.367026	0.555284	0.390269	-0.327098	1	0.466215	-0.0699947	1	0.45829	-0.0913642	1	0.606915	0.381399	0.413449	0.986618	1.10503	0.042169	1.15239	1.40477	0.00120984	0.643282	0.460586	0.295134	0.384067	-0.371382	0.876891	0.0197557	-4.81759	1.68e-21	0.00911532	-5.48506	7.14e-06	0.158448	-1.61866	0.747505	0.0541207	-3.07987	0.45478	0.570439	0.234905	1	0.254653	-0.882214	1
ENSDARG00000071498	fhl1a	0.110674	-1.1797	0.224118	0.181393	-0.40183	1	0.0693345	-1.85812	0.0492329	0.067976	-1.82671	0.341758	0.0122362	-4.46128	1.54e-13	0.012011	-4.21217	0.000388526	0.00907396	-4.64399	3.13e-06	0.195531	-0.328828	0.843727	0.057951	-2.12408	0.0113105	0.00123473	-7.26358	1.7e-21	0.00455766	-5.20062	0.000483447	0.0154584	-3.67702	0.280484	8.9496	7.04258	1.36e-57	0.0100963	-4.02283	0.619728	1.52792	2.71076	0.222471
ENSDARG00000042708	tuba8l	1.8464	1.07538	0.0249496	1.36594	0.528987	0.91011	0.694541	-0.501498	0.856785	0.633712	-0.620526	0.980749	0.621598	-0.718932	0.12302	0.504462	-0.966696	0.496716	3.6257	2.27583	7.5e-09	1.18223	0.34393	0.53397	0.706775	-0.476665	0.753458	0.0407461	-4.77206	1.89e-21	0.00227883	-7.78457	6.25e-08	1.05117	0.133188	1	0.782291	-0.299564	1	1.0803	0.172377	1	1.45302	0.59517	1
ENSDARG00000013443	atp6v1ba	0.121632	-2.381	0.00034035	0.0797029	-2.89576	0.0977437	0.0777025	-3.01794	2.83e-05	0.107446	-2.49239	0.0460892	1.40961	1.67317	6.7e-08	2.55834	2.4209	3.65e-08	1.94701	2.00305	1.28e-06	0.0895501	-2.86947	9.94e-08	0.0681776	-3.21243	2.91e-06	0.0228425	-4.89619	1.9e-21	0.0250671	-4.50228	9.6e-05	0.150719	-1.97328	0.598911	0.0984013	-2.55265	0.729554	1.81733	1.67019	0.116028	0.119837	-2.16686	1
ENSDARG00000015343	pgd	0.310108	-0.51707	0.680534	0.23636	-0.8844	1	0.138669	-1.71532	0.0211555	0.138145	-1.67309	0.237982	0.756197	1.01943	0.00293307	1.04496	1.39645	0.00587233	1.19258	1.6785	0.000112526	0.339304	-0.390398	0.644735	0.194306	-1.22095	0.100528	0.0160515	-4.93518	1.92e-21	0.00683649	-5.63447	7.46e-06	0.173907	-1.31195	0.928769	0.0885612	-2.24158	0.851011	2.47863	2.6507	0.000356465	0.614164	0.521186	1
ENSDARG00000027249	btg1	3.71143	-0.997612	0.141618	3.49593	-1.04742	0.846641	4.80201	-0.601748	0.604855	5.63324	-0.34618	1	19.7101	2.05569	1.29e-12	14.3737	1.10953	0.0584844	9.12063	0.396859	0.605715	3.14	-1.27642	0.00947586	3.21571	-1.21085	0.0614219	0.36795	-4.49654	1.92e-21	0.232441	-4.97836	9.84e-06	10.6856	0.607202	0.848964	3.05044	-1.23608	1	16.6639	1.26595	0.47575	15.4889	1.12004	1
ENSDARG00000074846	si:dkeyp-68b7.12	0.00657472	-5.33547	7.27e-11	0	-6.74075	0.000287527	0.00478169	-5.685	2.54e-10	0.0087711	-4.75515	0.000303353	0.748243	1.92891	3.43e-10	0.942005	1.94931	3.04e-05	0.731102	1.56534	0.000368482	0.00575092	-5.60434	3.69e-16	0.00795406	-5.08511	4.17e-10	0.00740839	-5.37778	2.15e-21	0.00455766	-5.4352	2.96e-05	1.23667	2.25619	0.00145969	0.0147602	-3.8795	0.300895	0.989435	1.87775	0.0596774	0.838857	1.59052	0.796759
ENSDARG00000044073	fuca2	0.177517	-1.65201	0.0151779	0.115432	-2.20151	0.297912	0.172141	-1.6888	0.0233987	0.247783	-1.1143	0.554352	1.23402	1.63944	9.72e-08	2.59266	2.67647	1.88e-10	0.820545	0.704068	0.181177	0.291654	-0.933936	0.103395	0.296573	-0.88311	0.29647	0.0209904	-4.84395	2.28e-21	0.0182306	-4.74719	4.63e-05	0.212553	-1.31189	0.930287	0.0590408	-3.07545	0.480988	0.646161	0.303745	1	0.434408	-0.253543	1
ENSDARG00000100729	tln1	1.79052	0.0244295	1	1.5281	-0.213999	1	1.32094	-0.447442	0.801191	2.03928	0.219382	1	2.80025	0.83453	0.0192644	3.17777	0.919038	0.164239	3.12404	0.91647	0.0812321	1.50921	-0.251156	0.78445	0.80336	-1.20345	0.104437	0.0839617	-4.6144	2.3e-21	0.0546919	-5.01444	1.4e-05	2.68203	0.621637	0.669313	0.295204	-2.58456	0.690362	3.53874	1.02897	0.535255	17.631	3.38846	0.00959805
ENSDARG00000011405	rps9	32.4945	0.419286	0.547968	29.7841	0.259279	1	33.063	0.443244	0.639342	30.6901	0.308354	0.923395	31.6709	0.414234	0.345166	25.417	0.0234067	1	31.4322	0.35894	0.65994	28.8072	0.233183	0.703411	35.3762	0.555984	0.366924	1.49588	-4.29243	2.33e-21	0.414747	-5.9694	3.46e-07	39.701	0.684029	0.775188	21.0136	-0.261433	1	18.7134	-0.431254	1	13.8711	-0.873397	1
ENSDARG00000058348	scinlb	0.00328736	-5.84131	2.14e-10	0.00549675	-4.85194	0.00974098	0.00478169	-5.3819	1.1e-08	0.00438555	-5.19022	0.000424564	0.352402	0.772414	0.0466619	0.312286	0.481759	0.579599	0.663695	1.77002	8.43e-05	0.0903717	-1.44288	0.0153168	0.0727228	-1.72445	0.02677	0.00308683	-6.19347	2.44e-21	0.00227883	-5.71789	6.84e-05	1.58062	3.01663	1.63e-06	0.00984013	-3.99215	0.384262	2.61998	3.83403	7.53e-10	0.0449388	-1.96553	1
ENSDARG00000098752	csf3b	0.00986208	-6.69145	4.11e-11	0.00274837	-7.60944	0.00115246	0.00956338	-6.70671	5.98e-10	0.0460483	-4.48561	0.00621782	3.70328	2.78314	4.51e-16	0.168154	-2.67691	0.0313384	3.97699	2.31501	1.36e-06	0.0632602	-4.18085	3.81e-09	0.0409066	-4.74308	2.56e-07	0.013582	-6.42641	2.5e-21	0	-8.88996	2.93e-06	0.038646	-4.6437	0.195905	0.0147602	-5.74938	0.337174	6.96138	2.91558	0.00159323	0.0449388	-4.1384	1
ENSDARG00000034344	pcdh19	0.00328736	-5.57514	4.76e-10	0	-6.1723	0.00160974	0.00119542	-6.4397	4.75e-10	0.0087711	-4.18576	0.0023262	0.00917714	-4.52018	1.31e-15	0	-6.88216	2.03e-07	0.0155554	-3.60482	2.09e-05	1.22741	4.50661	8.86e-51	0.515877	1.6828	6.71e-05	0.00246946	-6.19082	2.8e-21	0	-6.45269	2.13e-05	0	-5.6672	0.0267423	0.00984013	-3.7261	0.403778	0	-5.2749	0.189653	0.0299592	-2.11512	1
ENSDARG00000019686	fgl2b	0.00109579	-6.81575	7.27e-11	0	-6.41136	0.0028035	0.00119542	-6.67887	1.25e-09	0	-6.74964	9.61e-05	0.00734171	-5.06232	3.63e-16	0	-7.12121	4.74e-07	0	-7.55303	7.58e-10	1.57329	5.05638	1.23e-57	0.473835	1.22991	0.0129743	0.0018521	-6.75286	3.16e-21	0	-6.69174	3.94e-05	0.0038646	-4.90564	0.0881813	0	-5.55157	0.203115	0	-5.51396	0.255164	0	-3.94059	1
ENSDARG00000024030	angptl2a	0	-7.43988	7.03e-12	0.00274837	-5.03407	0.00708056	0.00358627	-5.30061	1.83e-08	0	-6.37315	7.37e-05	0.0067299	-4.7999	2.86e-16	0.00171586	-5.74393	2.23e-06	0.00388884	-5.17415	8.15e-08	1.06639	4.26106	7.95e-45	0.553375	1.99997	7.18e-07	0.0018521	-6.37582	3.22e-21	0	-6.31525	3.09e-05	0	-5.52977	0.0324494	0.0147602	-3.17269	0.583787	0	-5.13747	0.208957	0	-3.5641	1
ENSDARG00000006399	ywhae1	1.0914	0.679027	0.233468	1.22578	0.809447	0.567881	0.70769	-0.0207106	1	0.83764	0.235189	0.873864	0.68645	-0.074793	1	0.909404	0.365336	0.675247	1.08499	0.656827	0.21382	1.04585	0.633601	0.154628	0.567011	-0.365786	0.883751	0.0333377	-4.63479	3.34e-21	0.0159518	-5.36228	6.4e-06	0.896586	0.331432	0.920911	1.43174	1.02353	0.487386	0.858183	0.265131	1	0.883796	0.305829	1
ENSDARG00000070386	krtcap2	0.698016	0.339531	0.599436	0.52494	-0.105349	1	0.583366	0.0523839	1	0.56135	-0.00643603	1	0.598962	0.101991	0.960902	0.821895	0.581459	0.409631	1.10184	1.07812	0.0203976	1.00066	0.980493	0.0125129	0.581782	0.0482717	1	0.0246946	-4.71379	3.5e-21	0.00455766	-6.43275	8.34e-07	0.177771	-1.66683	0.719834	0.191883	-1.54653	1	0.570439	0.0203912	1	0.674082	0.267568	1
ENSDARG00000095082	si:ch211-194p6.12	0.00328736	-5.61166	2.42e-10	0	-6.20877	0.00129187	0.00119542	-6.47619	2.47e-10	0.00219277	-5.54635	0.000151709	0.0067299	-4.97481	1.48e-17	0	-6.91863	1.28e-07	0.00388884	-5.34833	2.06e-08	0.911111	3.16975	7.08e-24	1.03062	3.11672	2.76e-18	0.00308683	-5.96362	3.57e-21	0	-6.48916	1.56e-05	0.0038646	-4.70297	0.055857	0	-5.34899	0.124018	0	-5.31137	0.167061	0.0149796	-2.73729	1
ENSDARG00000016837	glipr2l	0.00657472	-4.43292	2.08e-07	0	-5.84075	0.00445755	0.00239085	-5.52209	3.59e-08	0.00657832	-4.17629	0.0041529	0.00428267	-5.19314	2.32e-16	0.00343171	-4.96381	3.05e-05	0.00907396	-3.97602	1.36e-05	1.0212	4.79207	1.07e-53	0.33407	1.31245	0.00546758	0.000617366	-7.18318	3.66e-21	0	-6.12113	8e-05	0	-5.33565	0.0504931	0	-4.98096	0.223861	0	-4.94334	0.289301	0.254653	0.81553	1
ENSDARG00000034293	hif1ab	0.952238	0.461281	0.427973	0.841003	0.24526	1	0.639551	-0.171936	1	0.852989	0.269051	0.831424	0.978895	0.556989	0.169231	1.4499	1.11084	0.0408206	1.02406	0.57009	0.299899	0.655605	-0.139001	1	0.460199	-0.679175	0.492853	0.0327204	-4.65543	3.71e-21	0.0296248	-4.54777	5.51e-05	0.830888	0.224918	1	0.477246	-0.58388	1	2.36253	1.78706	0.0689681	1.13845	0.675073	1
ENSDARG00000019137	tram1	0.482146	-0.241003	1	0.415005	-0.447433	1	0.258211	-1.18546	0.166807	0.265326	-1.11044	0.551892	1.07617	1.2029	0.000226584	1.06726	1.00173	0.0786362	1.30276	1.37044	0.00286872	0.741048	0.459078	0.353745	0.30339	-0.947519	0.248085	0.0240773	-4.74472	3.71e-21	0.0113941	-5.42711	8.02e-06	0.398053	-0.501865	1	0.0639609	-3.06258	0.476398	1.06011	0.938088	0.619357	0.329551	-0.733172	1
ENSDARG00000116491	h2az2b	1.1966	-0.181554	1	0.544178	-1.33046	0.867715	0.780611	-0.833777	0.454774	0.881495	-0.629278	0.967397	1.461	0.145172	0.873855	1.37783	0.0386822	1	5.96419	2.61256	1.89e-12	1.70063	0.391955	0.448552	0.797678	-0.803898	0.369818	0.064206	-4.60596	3.85e-21	0.0638072	-4.40712	7.85e-05	1.8125	0.443099	0.821833	0.496927	-1.44496	1	1.52454	0.18439	1	1.60282	0.249111	1
ENSDARG00000016173	cct3	1.51986	0.687378	0.222595	1.31647	0.421669	1	1.33529	0.469481	0.611038	1.38803	0.507459	0.568663	1.14408	0.244075	0.667082	0.969459	-0.0378265	1	1.7785	0.932632	0.0708173	1.04174	0.0770862	1	0.899945	-0.155466	1	0.0493893	-4.54573	4.05e-21	0.0250671	-5.24729	6.59e-06	1.44922	0.559388	0.723835	0.924973	-0.104994	1	0.979338	-0.0214412	1	0.674082	-0.552796	1
ENSDARG00000055759	efhd2	0.0865671	-2.15841	0.00140407	0.0906964	-2.00557	0.422224	0.0573803	-2.7407	0.000163868	0.0701688	-2.3873	0.0616617	0.947693	1.88806	5.76e-10	0.998629	1.61146	0.00102289	0.924248	1.53195	0.000437683	0.101052	-1.971	0.000207517	0.0795406	-2.27684	0.000861655	0.0123473	-5.04902	4.13e-21	0	-7.38598	7.32e-07	0.417376	0.209236	1	0.0147602	-4.24468	0.214897	2.16565	2.71262	0.000257556	0.209714	-0.722618	1
ENSDARG00000074033	adamtsl2	0.00109579	-6.24849	2.78e-09	0	-5.84439	0.00806565	0.00119542	-6.1116	3.21e-08	0.00438555	-4.59589	0.00395584	0.00550629	-4.87304	2.67e-14	0	-6.55424	4.43e-06	0.00129628	-5.98515	1.26e-07	1.17319	6.08859	1.11e-76	0.159081	0.0806216	0.99384	0	-8.18773	4.82e-21	0	-6.12477	0.00016869	0.00772919	-3.7525	0.24938	0.00492007	-3.98369	0.513787	0.00504814	-3.94607	0.600967	0	-3.37361	1
ENSDARG00000054063	arpc4	0.362705	-1.37445	0.0490606	0.252851	-1.84322	0.484455	0.215176	-2.13682	0.00231304	0.23682	-1.94997	0.1346	1.76324	1.27234	7.09e-05	2.68017	1.76853	0.000247395	2.31645	1.57326	0.000318538	0.576735	-0.693227	0.26684	0.326116	-1.52939	0.0260644	0.0425982	-4.60004	5.02e-21	0.0250671	-5.09043	1.29e-05	1.90911	1.13834	0.251154	0.250923	-1.82856	1	3.1147	1.87109	0.0490129	2.02225	1.1826	0.948042
ENSDARG00000029688	hsp70.1	20.546	1.11354	0.0169474	42.3882	2.18461	0.000551995	24.2396	1.38795	0.00223584	16.4261	0.68736	0.498735	11.2518	0.12616	0.906576	6.58031	-0.70094	0.599239	7.29158	-0.555518	0.566646	5.96617	-0.889404	0.0919279	4.14065	-1.41517	0.0265862	0.595141	-4.36424	5.22e-21	0.182306	-5.88756	9.17e-07	10.6779	0.0265563	1	3.40961	-1.64031	1	6.50705	-0.700381	1	39.681	1.92992	0.727595
ENSDARG00000074242	serbp1a	11.9857	0.653376	0.252004	11.3975	0.530285	1	12.4742	0.712376	0.268786	12.3738	0.663771	0.50968	8.11627	0.02502	1	6.18738	-0.39099	0.93349	9.0623	0.194571	0.924786	10.0345	0.376147	0.460161	11.0652	0.519298	0.413262	0.453764	-4.36845	5.7e-21	0.173191	-5.57371	1.28e-06	12.2701	0.632611	0.821709	4.30506	-0.911649	1	5.88613	-0.45514	1	7.08535	-0.193711	1
ENSDARG00000057491	n4bp1	0.0624598	-2.63929	0.000106488	0.065961	-2.46099	0.223553	0.0549895	-2.81001	0.000131254	0.0789399	-2.22911	0.0919176	1.12512	2.31803	4.6e-15	0.471861	0.392362	0.661627	0.746657	1.15223	0.0147278	0.0780482	-2.3597	1.2e-05	0.0761317	-2.34875	0.000653122	0.0123473	-5.05738	6.3e-21	0.0205095	-4.06898	0.000405051	1.85501	2.49447	0.000150303	0.0196803	-3.9307	0.280052	1.45386	2.07131	0.0246851	0.134816	-1.31782	1
ENSDARG00000090454	gnb1a	2.21897	0.519465	0.414925	2.14098	0.430328	1	1.81585	0.193096	1	2.19935	0.476616	0.724087	2.14929	0.513674	0.211881	2.77797	0.852785	0.207683	2.5083	0.708465	0.216562	1.60122	-0.00511788	1	1.04198	-0.669925	0.400678	0.0858138	-4.44769	6.43e-21	0.0501342	-5.00056	1.03e-05	2.04437	0.355563	0.898623	0.669129	-1.27607	1	2.58969	0.702221	0.81972	2.51657	0.640544	1
ENSDARG00000019613	ip6k2b	0.406537	-0.177169	1	0.480966	0.085055	1	0.408835	-0.166887	1	0.570121	0.342257	0.753981	0.474764	0.0714092	0.959781	0.751545	0.779108	0.222164	0.322774	-0.52678	0.727881	0.88975	1.15931	0.0022152	0.709047	0.714309	0.165077	0.018521	-4.80846	6.52e-21	0.0113941	-5.12234	2.15e-05	0.471481	0.0566501	1	0.324724	-0.48241	1	0.570439	0.336531	1	1.5429	1.77435	0.653798
ENSDARG00000057853	atp6v0ca	0.913886	-1.76343	0.00807	0.917957	-1.70022	0.589262	0.742358	-2.06176	0.00352901	0.828869	-1.85836	0.166342	7.46408	1.85182	5.45e-10	12.7008	2.44239	1.35e-08	6.87288	1.40322	0.00203109	0.714758	-2.16278	2.61e-05	0.470426	-2.73521	3.24e-05	0.150637	-4.49926	7.28e-21	0.0979896	-4.92309	1.65e-05	0.927503	-1.67475	0.734678	0.236163	-3.6274	0.313177	6.96643	1.29174	0.46395	1.36314	-1.10552	1
ENSDARG00000023394	slc37a2	0.291479	-0.240484	1	0.258347	-0.399834	1	0.157796	-1.16661	0.18677	0.199542	-0.785659	0.819168	0.689509	1.32232	4.68e-05	1.80508	2.82812	1.22e-11	0.382403	0.184382	0.84045	0.210319	-0.761939	0.216908	0.1409	-1.33913	0.0667682	0.0123473	-4.95123	7.74e-21	0.00455766	-5.70295	9.69e-06	0.170042	-0.993424	1	0.0590408	-2.44324	0.762761	0.181733	-0.886803	1	0.0599184	-2.21401	1
ENSDARG00000039150	lgmn	0.848139	-2.12439	0.00303109	0.486462	-2.86593	0.156086	0.674219	-2.45202	0.00138314	0.800362	-2.15666	0.137765	5.43103	0.816696	0.0355464	32.476	4.22505	4.25e-29	3.40014	-0.0238087	1	0.967798	-1.96446	0.000207429	1.09993	-1.7369	0.0101582	0.130882	-4.94889	7.91e-21	0.0752014	-5.54037	1.65e-05	0.405783	-3.11154	0.277458	0.162362	-4.4002	0.270179	5.80536	0.764118	1	0.479347	-2.83232	1
ENSDARG00000008816	glud1a	0.764859	0.565054	0.302417	0.566165	0.0771098	1	0.520009	-0.0540398	1	0.572314	0.0934794	1	0.36525	-0.643138	0.210909	0.672616	0.342534	0.713323	0.408328	-0.42496	0.857977	1.46731	1.81712	5.24e-08	0.865856	0.767531	0.123014	0.0240773	-4.68157	8.09e-21	0.0113941	-5.36433	9.42e-06	0.166178	-1.69459	0.712978	0.0787211	-2.71883	0.616559	0.232214	-1.20636	1	0.35951	-0.549397	1
ENSDARG00000059680	fscn1a	0.282713	1.36058	0.00268573	0.214373	0.824694	0.63355	0.258211	1.18573	0.0194303	0.280675	1.25363	0.07891	0.00734171	-4.21272	1.13e-13	0.00514757	-4.2742	0.000114474	0.05574	-1.20174	0.184486	0.15774	0.386439	0.440749	0.219305	0.914419	0.0767621	0.000617366	-6.90989	8.61e-21	0.00227883	-4.84693	0.000352733	0.363272	1.61473	0.0791938	0.0246003	-2.11738	0.999807	0	-4.67025	0.27605	1.27327	3.42617	0.00988603
ENSDARG00000016691	cd9b	0.0383525	-3.82052	2.46e-05	0	-7.59492	0.00254389	0.0131497	-5.27511	4.25e-07	0	-7.93321	6.98e-05	0.707864	0.576013	0.282241	4.25361	3.87167	2.99e-17	0.821842	0.756354	0.23079	0.332732	-0.682812	0.458508	0.132946	-2.0281	0.0292404	0.00432156	-6.93637	8.69e-21	0	-7.87531	3.02e-05	0	-7.08982	0.0453468	0.0688809	-2.82446	1	2.41301	2.34165	0.0291424	0.0299592	-3.53865	1
ENSDARG00000095090	tspan37	0.0547893	-1.95191	0.0047686	0.0247354	-2.92586	0.104377	0.031081	-2.74929	0.00022801	0.048241	-2.05354	0.131617	0.43622	1.46265	3.58e-06	1.3418	3.31785	2.25e-17	0.294256	0.601633	0.287304	0.0558661	-1.96514	0.000270098	0.117038	-0.829027	0.367571	0.00493893	-5.42189	9.44e-21	0.00455766	-4.94801	8.87e-05	0.0656981	-1.56725	0.804996	0.00984013	-3.80784	0.30439	0.338225	0.777506	0.801852	0.164776	-0.190675	1
ENSDARG00000053836	si:ch211-284o19.8	0.00219157	-6.54262	1.52e-09	0.00549675	-5.13761	0.0299827	0.00119542	-6.99119	5.54e-09	0	-7.06184	0.000246196	0.427655	0.763783	0.0838005	0.540495	1.03511	0.141883	0.746657	1.62431	0.001808	0.00657248	-5.41669	1.84e-11	0.00454518	-5.74743	2.76e-08	0.00123473	-7.48095	9.58e-21	0.00227883	-6.00345	0.000329067	0	-6.21846	0.070627	0.00492007	-4.86328	0.500305	6.59791	5.38361	9e-22	0	-4.25278	1
ENSDARG00000003920	setb	1.61738	0.989677	0.0404854	1.49512	0.792672	0.584381	1.11055	0.360895	0.770448	1.22138	0.49056	0.589881	0.741513	-0.296466	0.65624	0.597118	-0.592388	0.854499	1.77331	1.12352	0.0203152	0.992445	0.18982	0.792404	0.682913	-0.402107	0.831875	0.0450677	-4.50748	9.84e-21	0.0250671	-5.07874	1.14e-05	1.85887	1.11013	0.268055	0.851172	-0.055023	1	0.883424	-0.000600907	1	1.15343	0.383216	1
ENSDARG00000056075	rca2.1	0.940185	0.951475	0.0399833	1.06637	1.0742	0.281534	0.741162	0.54802	0.414132	0.857375	0.747847	0.344916	0.471705	-0.183198	0.930347	0.64173	0.307511	0.757123	0.451106	-0.235284	1	0.711471	0.505337	0.247222	0.453381	-0.230241	1	0.0240773	-4.64628	1e-20	0.0205095	-4.59124	5.59e-05	0.517856	-0.0175935	1	0.123002	-2.06834	0.921056	1.12573	1.12942	0.451235	0.674082	0.371054	1
ENSDARG00000028389	rab44	0.00876629	-4.64029	1.24e-08	0.00274837	-5.40952	0.00354488	0.00239085	-6.09207	6.21e-10	0.0263133	-3.04058	0.0249526	0.575713	1.84907	9.58e-09	0.681195	1.78373	0.00036223	0.566474	1.51995	0.000967628	0.00903716	-4.68541	2.32e-12	0.00568147	-5.16987	2.27e-09	0.00432156	-5.74917	1.03e-20	0	-6.69051	1.24e-05	0.884992	2.08844	0.00764054	0.0196803	-3.22596	0.566904	1.47406	2.87353	0.000140338	0.0299592	-2.35317	1
ENSDARG00000068992	hspa8	14.0578	-0.11869	1	15.5613	0.0369701	1	12.0188	-0.360712	0.899889	10.7424	-0.517298	0.88755	28.5275	1.17124	0.000261026	26.7399	0.88472	0.179238	27.1065	0.932023	0.0686339	12.1566	-0.355139	0.609094	11.5834	-0.419052	0.704029	0.964943	-4.20097	1.15e-20	0.373728	-5.39555	2.17e-06	24.0455	0.683423	0.776885	5.69744	-1.43393	0.885276	33.2066	1.15937	0.569996	13.1671	-0.222812	1
ENSDARG00000075014	sqstm1	0.649801	-2.08527	0.00172558	1.67651	-0.63862	1	0.756703	-1.85217	0.0119	0.749929	-1.82451	0.191166	7.41452	2.14412	3.86e-13	8.4077	1.91254	6.12e-05	4.7042	0.966528	0.0656397	0.683538	-2.04625	9.16e-05	0.554511	-2.31442	0.000560276	0.128412	-4.55154	1.39e-20	0.0865955	-4.9197	2.34e-05	3.22694	0.331219	0.915401	0.260764	-3.30924	0.436914	7.2996	1.54926	0.25929	2.3518	-0.143756	1
ENSDARG00000071095	abi3bpb	0.221349	0.0319156	1	0.0632126	-1.76305	0.836434	0.304833	0.540862	0.522819	0.493374	1.2696	0.103279	0.0244724	-3.3383	3.02e-09	0	-7.07254	1.59e-06	0.00129628	-6.50372	2.66e-08	0.41571	1.11944	0.0105267	1.15561	3.13682	4.55e-15	0.00123473	-7.11979	1.4e-20	0	-6.64307	8.69e-05	0	-5.85758	0.0616563	0	-5.50289	0.271883	0	-5.46528	0.34359	0.0149796	-2.89127	1
ENSDARG00000018111	kdm7aa	0.140261	-1.4005	0.0521981	0.239109	-0.563842	1	0.143451	-1.35923	0.100925	0.140338	-1.34839	0.414725	1.11961	2.41402	1.5e-16	0.567949	0.743372	0.257375	0.725917	1.17055	0.0123316	0.0813345	-2.2416	2.6e-05	0.0522695	-2.83283	3.79e-05	0.0129647	-4.93344	1.42e-20	0.00683649	-5.337	2.19e-05	0.177771	-0.979953	1	0.0393605	-3.02494	0.528748	1.67598	2.3554	0.00420693	0.0599184	-2.26352	1
ENSDARG00000034470	aldoab	0.0241073	-3.63919	2.22e-05	0.0247354	-3.44208	0.1639	0.0382535	-2.97665	0.00103332	0.0263133	-3.40041	0.0355321	0.0746408	-2.12492	6.89e-05	0.0634867	-2.21241	0.0769672	0.0855545	-1.81194	0.0603255	0.0123234	-4.62814	2.75e-10	0.0249985	-3.58197	3.68e-05	0.00246946	-6.78782	1.47e-20	0.00455766	-5.46279	0.000391504	0.0463752	-2.55703	0.639418	12.9693	8.46142	6.1e-90	0.0454332	-2.54468	1	0.149796	-0.833322	1
ENSDARG00000111939	atf4a	1.28317	-0.54974	0.527597	1.58581	-0.211676	1	1.09262	-0.790561	0.383932	1.0635	-0.807232	0.782962	3.85991	1.41345	5.24e-06	3.44716	0.992835	0.111129	3.50514	1.04947	0.0338819	1.2422	-0.615547	0.273122	0.879491	-1.12087	0.132169	0.101248	-4.39549	1.5e-20	0.0455766	-5.31749	4.38e-06	3.94189	1.14926	0.341676	0.895452	-1.04161	1	4.95727	1.4838	0.287214	3.61008	0.977051	0.982269
ENSDARG00000030479	hmgb1b	0.643227	0.720889	0.161331	0.654113	0.697754	0.713986	0.505664	0.323794	0.7435	0.539422	0.409812	0.687523	0.0562865	-3.07358	1.96e-11	0.0171586	-4.53217	3.08e-06	0.489994	0.271767	0.702888	1.22248	1.99934	1.2e-09	0.688594	0.831383	0.0901765	0.0172862	-4.76106	1.6e-20	0.00911532	-5.24222	1.8e-05	0.42897	0.0650127	1	0.113162	-1.83263	1	0.0201925	-4.06443	0.273869	1.03359	1.33825	0.899343
ENSDARG00000025522	sgk1	2.00639	0.567707	0.363867	1.72873	0.304114	1	1.98082	0.541271	0.509365	2.59405	0.933932	0.272012	1.8238	0.45159	0.309778	1.81366	0.386667	0.773023	1.75516	0.3435	0.696228	1.27835	-0.159399	0.942886	1.59081	0.190529	0.917276	0.0716144	-4.51965	1.71e-20	0.079759	-4.16511	0.000165206	0.278251	-2.35609	0.421468	0.255843	-2.46527	0.761266	3.72048	1.44088	0.229521	0.928735	-0.603942	1
ENSDARG00000070914	dusp6	0.7802	1.26519	0.0036857	0.52494	0.552883	0.896439	0.835601	1.36948	0.00226936	1.12709	1.7731	0.00204623	0.151729	-1.40793	0.00153335	0.434112	0.27171	0.811916	0.216479	-0.790982	0.437447	0.418174	0.228102	0.65619	0.28521	-0.378435	0.885993	0.013582	-4.91778	1.8e-20	0.0319036	-3.47454	0.00164035	0.189365	-0.938709	1	0.127922	-1.48179	1	0.121155	-1.55597	1	1.88743	2.40167	0.257148
ENSDARG00000010625	clic2	15.3355	1.74503	8.56e-06	22.0502	2.16202	0.00060662	11.8825	1.25992	0.00721853	12.3256	1.24217	0.0792615	5.36129	-0.0477716	1	4.7066	-0.242029	1	3.47662	-0.707888	0.391878	2.6216	-1.16917	0.01927	1.18288	-2.32101	0.000138157	0.312387	-4.36946	1.88e-20	0.266623	-4.41951	5.6e-05	0.328491	-4.09121	0.0511315	0.369005	-3.91511	0.22936	2.21613	-1.33489	1	4.83841	-0.205959	1
ENSDARG00000026908	tmed2	1.16592	0.64471	0.269117	0.942693	0.279905	1	0.771048	-0.0223211	1	0.79817	0.0309886	1	0.780669	-0.00345752	1	0.971175	0.332699	0.717105	1.13684	0.592005	0.271317	1.47059	1.08812	0.00401152	0.786315	0.00838714	1	0.0407461	-4.47379	1.92e-20	0.00227883	-7.48845	7.09e-08	0.641523	-0.28982	1	0.314884	-1.31474	1	0.908665	0.22115	1	1.10849	0.504477	1
ENSDARG00000017781	hsd17b10	0.131494	0.448245	0.50183	0.0467224	-1.048	1	0.0561849	-0.858361	0.49762	0.0767471	-0.360796	1	0.0526156	-1.03353	0.0415055	0.0566233	-0.817684	0.696705	0.221664	1.3008	0.00747074	0.130628	0.451452	0.367272	0.0670413	-0.598634	0.648376	0	-7.58493	1.97e-20	0	-5.52197	0.000178223	0.119802	0.306959	0.986304	1.27922	4.05885	6.02e-13	0.116107	0.272887	1	0.0449388	-0.766666	1
ENSDARG00000071336	mif	0.618024	0.0457763	1	0.393018	-0.624046	1	0.560653	-0.106742	1	0.583278	-0.0423141	1	0.564088	-0.10649	1	0.636583	0.0900174	1	1.12258	1.0053	0.0333853	1.22002	1.2327	0.000805051	0.83404	0.52611	0.346271	0.0296336	-4.54479	2.06e-20	0.0227883	-4.64589	4.44e-05	0.699492	0.227895	1	0.191883	-1.63653	1	0.686547	0.199818	1	0.569225	-0.0622981	1
ENSDARG00000010965	psma8	0.826223	0.339862	0.59666	0.491959	-0.451129	1	0.620425	-0.114708	1	0.666603	-0.00181927	1	0.863875	0.451555	0.303193	1.3418	1.09406	0.0445018	1.63202	1.46419	0.00101991	0.64246	-0.0631003	1	0.393158	-0.816082	0.346757	0.0339551	-4.50505	2.21e-20	0.0296248	-4.45082	6.84e-05	0.900451	0.44399	0.825429	0.359165	-0.896066	1	1.02982	0.639217	0.87589	0.898776	0.433489	1
ENSDARG00000060498	tnfrsf9a	0.169847	-0.962173	0.429379	0.0302321	-3.3217	0.257698	0.0872659	-1.93809	0.0633277	0.10306	-1.64422	0.503863	0.330989	0.0681215	0.967409	0.499314	0.700666	0.390384	0.235923	-0.4562	0.987215	0.47897	0.689499	0.178952	0.124992	-1.41627	0.167698	0.0018521	-7.25348	2.33e-20	0	-7.19182	8.96e-05	2.43083	3.1954	5.46e-06	0.00492007	-5.05122	0.492545	0.923809	1.5912	0.27576	7.71449	4.81335	4.31e-06
ENSDARG00000058366	si:dkey-222f8.3	0.231211	-0.707571	0.453503	0.129174	-1.5096	0.719817	0.219958	-0.777976	0.511298	0.337687	-0.115235	1	0.490059	0.515564	0.189858	0.856213	1.34536	0.00870953	0.690917	1.02329	0.0318688	0.497866	0.515188	0.241156	0.380658	0.0644662	1	0.0154341	-4.74585	2.45e-20	0.00227883	-6.39242	2.07e-06	0.664711	0.893748	0.449951	0.0442806	-2.92729	0.524684	1.05001	1.57308	0.155437	0.539266	0.581468	1
ENSDARG00000057633	cxcr4a	0.00986208	-4.50483	3.99e-07	0	-6.42723	0.00417222	0.00597711	-5.10735	2.72e-07	0.0789399	-1.53404	0.478042	0.539616	1.66926	2.21e-06	0.26081	0.215645	0.892928	0.548327	1.44173	0.00479369	0.00903716	-4.70259	1.34e-10	0.00454518	-5.45065	1.97e-08	0.0018521	-6.76875	2.46e-20	0	-6.70761	6.74e-05	2.67044	4.00804	1.91e-12	0	-5.56744	0.246622	0.772365	1.83295	0.126392	0.104857	-0.952198	1
ENSDARG00000027750	dpp7	0.288192	-2.07226	0.00147329	0.217122	-2.41246	0.201131	0.278534	-2.11314	0.00265702	0.337687	-1.78732	0.188335	2.34201	1.36318	1.64e-05	5.75155	2.73736	3.84e-11	1.79794	0.732775	0.202947	1.08364	-0.0743865	1	0.968122	-0.247714	1	0.0598845	-4.46081	2.47e-20	0.0273459	-5.32253	6.6e-06	0.0734273	-3.9147	0.0681409	0.172202	-2.71006	0.624744	1.00963	-0.17102	1	0.179755	-2.57137	1
ENSDARG00000037861	slc2a3b	0.00767051	-5.04515	1.54e-09	0.0109935	-4.31978	0.016358	0.00717254	-5.10143	1.23e-08	0.00438555	-5.39607	0.000190784	0.732948	2.04551	1.03e-10	0.367193	0.51089	0.535381	0.654622	1.48883	0.00134775	0.0106803	-4.69665	1.59e-12	0.0181807	-3.89573	5.88e-07	0.00617366	-5.52247	2.48e-20	0.00227883	-5.92366	3.14e-05	0.324626	0.315251	0.943342	0.00984013	-4.198	0.31024	3.05917	3.85651	2.41e-10	1.3931	2.43098	0.282845
ENSDARG00000011648	snrpd1	0.539127	0.887266	0.065129	0.43974	0.51499	0.933661	0.172141	-0.911543	0.377121	0.177615	-0.832822	0.768286	0.225758	-0.543031	0.334649	0.358614	0.211363	0.887817	1.28332	2.44269	2.16e-10	0.354914	0.207235	0.691851	0.124992	-1.39229	0.0518417	0.0123473	-4.83044	2.5e-20	0.00227883	-6.1682	4.15e-06	0.38646	0.319835	0.9488	0.236163	-0.392438	1	0.424043	0.456059	1	0.464368	0.59625	1
ENSDARG00000020187	GCA	1.04428	0.554106	0.372804	0.942693	0.363192	1	0.781807	0.0862054	1	0.881495	0.264851	0.837402	0.909761	0.360051	0.44722	1.28346	0.857244	0.151255	1.19906	0.768516	0.168326	0.865925	0.258946	0.664539	0.580646	-0.377664	0.869475	0.038894	-4.46009	2.52e-20	0.013673	-5.60046	3.34e-06	0.850211	0.206106	1	0.447726	-0.728118	1	1.24184	0.763877	0.77054	0.38947	-0.898031	1
ENSDARG00000037153	atp6ap1b	0.15341	-1.19071	0.113041	0.0769545	-2.11462	0.350496	0.124324	-1.49453	0.0582069	0.120603	-1.49226	0.331957	0.762315	1.57681	5e-07	1.43102	2.40464	2.08e-08	0.728509	1.26387	0.00549266	0.120769	-1.57981	0.00299092	0.0988576	-1.8362	0.00747301	0.0129647	-4.85942	2.53e-20	0.0113941	-4.67756	8.43e-05	0.100479	-1.71345	0.722894	0.0246003	-3.53739	0.349432	1.13078	1.82249	0.0681819	0.179755	-0.80803	1
ENSDARG00000055618	acta1b	0.173134	-3.3558	0.00010542	0.0961931	-4.10417	0.0936434	0.162578	-3.43564	0.000243603	0.0986748	-4.08797	0.013778	0.0795352	-4.59142	6.29e-14	0.0497599	-5.07756	5.83e-05	0.0440735	-5.28657	3.53e-07	0.19471	-3.22915	2.19e-06	0.121583	-3.8609	1.47e-05	0.0277815	-6.09303	2.57e-20	0.0159518	-6.55684	6.49e-05	0.0618335	-4.68313	0.200657	79.405	9.66439	3.62e-120	0.0302888	-5.57178	0.464852	0.164776	-3.22038	1
ENSDARG00000096365	si:ch211-195m9.3	0.129303	-1.6908	0.110742	0.0577159	-2.75568	0.575229	0.0777025	-2.4233	0.0257648	0.129374	-1.63309	0.589799	0.00489448	-6.40854	1.31e-16	0.00343171	-6.34667	3.71e-05	0.0129628	-4.90122	2.11e-05	2.87957	5.42017	1.79e-50	0.352251	-0.176777	1	0.00123473	-7.98016	2.61e-20	0	-7.50286	0.000168472	0.0115938	-4.71633	0.316688	0.00492007	-5.36234	0.631794	0.00504814	-5.32473	0.71748	0.284612	-0.423116	1
ENSDARG00000100513	rps27l	0.645418	-0.00962586	1	0.310566	-1.0831	1	0.716058	0.153833	0.980838	0.644676	-0.0100127	1	0.802694	0.369715	0.443584	1.30234	1.09096	0.050395	0.716843	0.154521	0.880586	0.901252	0.547897	0.253359	1.17379	0.964343	0.0549912	0.0302509	-4.62925	2.75e-20	0.0159518	-5.21911	1.58e-05	0.401918	-0.698586	1	0.629769	-0.0417244	1	0.449284	-0.531912	1	0.853837	0.400707	1
ENSDARG00000076229	mrtfab	0.0635556	-2.18639	0.00132056	0.0302321	-3.10307	0.076381	0.0765071	-1.90669	0.0110057	0.107446	-1.36308	0.410279	0.86877	2.41076	2.42e-16	0.676048	1.43618	0.0051682	0.300737	0.151013	0.89534	0.143773	-1.01005	0.0803039	0.157945	-0.840189	0.352199	0.00926049	-5.02935	2.76e-20	0.00227883	-5.97347	1.02e-05	0.266657	-0.0239659	1	0.0492007	-2.36932	0.816048	1.0702	2.04967	0.0268937	0.134816	-0.896345	1
[truncated: 1,004 more rows]
